# Supplementary material for: De Novo Sequencing and Assembly Analysis of the Pseudostellaria heterophylla Transcriptome
Source: PLoS One. 2016 Oct 20;11(10):e0164235. doi: 10.1371/journal.pone.0164235 (PMC5072632; doi:10.1371/journal.pone.0164235)
Supplement: S1 Table — (XLSX) [file pone.0164235.s012.xlsx]

## Sheet: Sheet1
Species	Gene id	Length of mRNA (bp）	Primer name	Sequence（5'→3'）	Length of fragment (bp)
Microbotryum violaceum	c64210_g3_i4	1034	MV10-A2	TCGGCCTTGACGATCTGACG	369
			MV10-S2	CAACAAGTCCTCCAAGAAGGGTGC
Fusarium oxysporum	c101773_g1_i1	832	FO73-A1	CACCAGGCATCTGACCTCAATAC	666
			FO73-S1	GATGCGGCTGTGAGGAATGG
Leptosphaeria maculans	c25558_g1_i1	878	LM58-A1	GGTTGGCAGCTTGACGGAGAT	284
	c25558_g1_i1		LM58-S1	GATGCTGAAATGAGCGATGACG
