# Supplementary material for: De Novo Sequencing and Assembly Analysis of the Pseudostellaria heterophylla Transcriptome
Source: PLoS One. 2016 Oct 20;11(10):e0164235. doi: 10.1371/journal.pone.0164235 (PMC5072632; doi:10.1371/journal.pone.0164235)
Supplement: S2 Table — (XLSX) [file pone.0164235.s013.xlsx]

## Sheet: Supplementary Table S2  unigene
total seqs number with gos: 16733
term_type	term	number	percent	GO
molecular_function	binding	9017	0.538875	GO:0005488
molecular_function	transporter activity	1210	0.0723122	GO:0005215
molecular_function	chemoattractant activity	1	5.97621e-05	GO:0042056
molecular_function	catalytic activity	8731	0.521783	GO:0003824
molecular_function	guanyl-nucleotide exchange factor activity	72	0.00430287	GO:0005085
molecular_function	nutrient reservoir activity	18	0.00107572	GO:0045735
molecular_function	translation regulator activity	4	0.000239049	GO:0045182
molecular_function	receptor activity	226	0.0135062	GO:0004872
molecular_function	electron carrier activity	162	0.00968147	GO:0009055
molecular_function	receptor regulator activity	1	5.97621e-05	GO:0030545
molecular_function	protein binding transcription factor activity	116	0.00693241	GO:0000988
molecular_function	channel regulator activity	10	0.000597621	GO:0016247
molecular_function	protein tag	3	0.000179286	GO:0031386
molecular_function	metallochaperone activity	3	0.000179286	GO:0016530
molecular_function	enzyme regulator activity	253	0.0151198	GO:0030234
molecular_function	molecular transducer activity	340	0.0203191	GO:0060089
molecular_function	structural molecule activity	986	0.0589255	GO:0005198
molecular_function	nucleic acid binding transcription factor activity	363	0.0216937	GO:0001071
molecular_function	morphogen activity	3	0.000179286	GO:0016015
molecular_function	antioxidant activity	167	0.00998028	GO:0016209
cellular_component	extracellular matrix	33	0.00197215	GO:0031012
cellular_component	extracellular region part	499	0.0298213	GO:0044421
cellular_component	collagen trimer	26	0.00155382	GO:0005581
cellular_component	membrane part	2546	0.152154	GO:0044425
cellular_component	cell junction	508	0.0303592	GO:0030054
cellular_component	nucleoid	22	0.00131477	GO:0009295
cellular_component	cell	7660	0.457778	GO:0005623
cellular_component	synapse part	29	0.0017331	GO:0044456
cellular_component	virion part	56	0.00334668	GO:0044423
cellular_component	symplast	374	0.022351	GO:0055044
cellular_component	organelle	5601	0.334728	GO:0043226
cellular_component	cell part	7659	0.457718	GO:0044464
cellular_component	membrane-enclosed lumen	833	0.0497819	GO:0031974
cellular_component	virion	57	0.00340644	GO:0019012
cellular_component	extracellular region	819	0.0489452	GO:0005576
cellular_component	synapse	51	0.00304787	GO:0045202
cellular_component	extracellular matrix part	8	0.000478097	GO:0044420
cellular_component	membrane	4380	0.261758	GO:0016020
cellular_component	macromolecular complex	3485	0.208271	GO:0032991
cellular_component	organelle part	2891	0.172772	GO:0044422
biological_process	reproduction	204	0.0121915	GO:0000003
biological_process	multi-organism process	721	0.0430885	GO:0051704
biological_process	developmental process	1349	0.0806191	GO:0032502
biological_process	positive regulation of biological process	761	0.045479	GO:0048518
biological_process	multicellular organismal process	1395	0.0833682	GO:0032501
biological_process	cellular process	10343	0.61812	GO:0009987
biological_process	hormone secretion	20	0.00119524	GO:0046879
biological_process	single-organism process	8446	0.504751	GO:0044699
biological_process	growth	316	0.0188848	GO:0040007
biological_process	signaling	1304	0.0779298	GO:0023052
biological_process	negative regulation of biological process	684	0.0408773	GO:0048519
biological_process	metabolic process	11388	0.680571	GO:0008152
biological_process	biological regulation	3217	0.192255	GO:0065007
biological_process	immune system process	533	0.0318532	GO:0002376
biological_process	reproductive process	453	0.0270723	GO:0022414
biological_process	regulation of biological process	3015	0.180183	GO:0050789
biological_process	establishment of localization	2561	0.153051	GO:0051234
biological_process	cellular component organization or biogenesis	2461	0.147075	GO:0071840
biological_process	biological phase	34	0.00203191	GO:0044848
biological_process	rhythmic process	49	0.00292835	GO:0048511
biological_process	cell killing	36	0.00215144	GO:0001906
biological_process	response to stimulus	3084	0.184306	GO:0050896
biological_process	biological adhesion	154	0.00920337	GO:0022610
biological_process	locomotion	261	0.0155979	GO:0040011
biological_process	localization	2704	0.161597	GO:0051179
total seqs number with gos: 16733
term_type	term	number	percent	GO
molecular_function	nucleocytoplasmic transporter activity	1	5.97621e-05	GO:0005487
molecular_function	structural constituent of ribosome	836	0.0499612	GO:0003735
molecular_function	cytochrome-c oxidase activity	37	0.0022112	GO:0004129
molecular_function	transferase activity	2985	0.17839	GO:0016740
molecular_function	small protein activating enzyme activity	13	0.000776908	GO:0008641
molecular_function	lipid binding	178	0.0106377	GO:0008289
molecular_function	glutathione-disulfide reductase activity	8	0.000478097	GO:0004362
molecular_function	nitric-oxide synthase regulator activity	2	0.000119524	GO:0030235
molecular_function	dinitrosyl-iron complex binding	1	5.97621e-05	GO:0035731
molecular_function	flavonoid binding	1	5.97621e-05	GO:0097243
molecular_function	chloride channel regulator activity	2	0.000119524	GO:0017081
molecular_function	channel inhibitor activity	2	0.000119524	GO:0016248
molecular_function	peptidase regulator activity	35	0.00209168	GO:0061134
molecular_function	amide binding	61	0.00364549	GO:0033218
molecular_function	chromatin binding	122	0.00729098	GO:0003682
molecular_function	cysteine-type endopeptidase regulator activity involved in apoptotic process	9	0.000537859	GO:0043028
molecular_function	thioredoxin-disulfide reductase activity	8	0.000478097	GO:0004791
molecular_function	enzyme activator activity	114	0.00681288	GO:0008047
molecular_function	ribonucleoprotein complex binding	38	0.00227096	GO:0043021
molecular_function	fatty acid derivative binding	1	5.97621e-05	GO:1901567
molecular_function	pigment binding	2	0.000119524	GO:0031409
molecular_function	UDP-L-rhamnose synthase activity	5	0.000298811	GO:0010280
molecular_function	quaternary ammonium group binding	2	0.000119524	GO:0050997
molecular_function	phosphatase regulator activity	16	0.000956194	GO:0019208
molecular_function	carbohydrate binding	129	0.00770932	GO:0030246
molecular_function	nucleoside-triphosphatase regulator activity	110	0.00657384	GO:0060589
molecular_function	RNA binding transcription factor activity	1	5.97621e-05	GO:0001070
molecular_function	lyase activity	415	0.0248013	GO:0016829
molecular_function	vitamin transporter activity	9	0.000537859	GO:0051183
molecular_function	organic cyclic compound binding	5931	0.354449	GO:0097159
molecular_function	quinolinate synthetase A activity	1	5.97621e-05	GO:0008987
molecular_function	radical SAM enzyme activity	4	0.000239049	GO:0070283
molecular_function	oxygen binding	8	0.000478097	GO:0019825
molecular_function	cofactor binding	717	0.0428495	GO:0048037
molecular_function	demethylase activity	9	0.000537859	GO:0032451
molecular_function	oxidoreductase activity	1935	0.11564	GO:0016491
molecular_function	transmembrane transporter activity	930	0.0555788	GO:0022857
molecular_function	structural constituent of nuclear pore	2	0.000119524	GO:0017056
molecular_function	ligase regulator activity	1	5.97621e-05	GO:0055103
molecular_function	neurotransmitter transporter activity	3	0.000179286	GO:0005326
molecular_function	signaling receptor activity	167	0.00998028	GO:0038023
molecular_function	drug binding	14	0.00083667	GO:0008144
molecular_function	hydrolase activity	2938	0.175581	GO:0016787
molecular_function	laminin receptor activity	1	5.97621e-05	GO:0005055
molecular_function	deaminase activity	16	0.000956194	GO:0019239
molecular_function	xenobiotic transporter activity	17	0.00101596	GO:0042910
molecular_function	recombinase activity	3	0.000179286	GO:0000150
molecular_function	toxin transporter activity	2	0.000119524	GO:0019534
molecular_function	nitric oxide binding	1	5.97621e-05	GO:0070026
molecular_function	sulfur compound binding	59	0.00352597	GO:1901681
molecular_function	methionine adenosyltransferase regulator activity	1	5.97621e-05	GO:0048270
molecular_function	siderophore transporter activity	4	0.000239049	GO:0042927
molecular_function	hormone binding	16	0.000956194	GO:0042562
molecular_function	antigen binding	27	0.00161358	GO:0003823
molecular_function	small molecule binding	3457	0.206598	GO:0036094
molecular_function	phenylacetaldehyde synthase activity	1	5.97621e-05	GO:1990055
molecular_function	electron transporter, transferring electrons within CoQH2-cytochrome c reductase complex activity	1	5.97621e-05	GO:0045153
molecular_function	selenium binding	4	0.000239049	GO:0008430
molecular_function	cofactor transporter activity	13	0.000776908	GO:0051184
molecular_function	metalloenzyme regulator activity	3	0.000179286	GO:0010576
molecular_function	protein-lipid complex binding	8	0.000478097	GO:0071814
molecular_function	structural constituent of eye lens	1	5.97621e-05	GO:0005212
molecular_function	substrate-specific transporter activity	823	0.0491842	GO:0022892
molecular_function	glycogen debranching enzyme activity	4	0.000239049	GO:0004133
molecular_function	structural constituent of cytoskeleton	52	0.00310763	GO:0005200
molecular_function	DNA polymerase processivity factor activity	2	0.000119524	GO:0030337
molecular_function	site-specific recombinase activity	2	0.000119524	GO:0009009
molecular_function	calcium channel regulator activity	4	0.000239049	GO:0005246
molecular_function	carbohydrate transporter activity	40	0.00239049	GO:1901476
molecular_function	pattern binding	21	0.00125501	GO:0001871
molecular_function	peroxiredoxin activity	18	0.00107572	GO:0051920
molecular_function	Ras guanyl-nucleotide exchange factor activity	39	0.00233072	GO:0005088
molecular_function	isomerase activity	271	0.0161955	GO:0016853
molecular_function	enzyme inhibitor activity	88	0.00525907	GO:0004857
molecular_function	cargo receptor activity	4	0.000239049	GO:0038024
molecular_function	drug transporter activity	65	0.00388454	GO:0090484
molecular_function	receptor inhibitor activity	1	5.97621e-05	GO:0030547
molecular_function	core RNA polymerase binding transcription factor activity	14	0.00083667	GO:0000990
molecular_function	electron transporter, transferring electrons within the cyclic electron transport pathway of photosynthesis activity	8	0.000478097	GO:0045156
molecular_function	peroxidase activity	122	0.00729098	GO:0004601
molecular_function	S-nitrosoglutathione binding	1	5.97621e-05	GO:0035730
molecular_function	metal cluster binding	156	0.00932289	GO:0051540
molecular_function	ligase activity	429	0.025638	GO:0016874
molecular_function	signal transducer activity	340	0.0203191	GO:0004871
molecular_function	structural constituent of muscle	2	0.000119524	GO:0008307
molecular_function	extracellular matrix binding	7	0.000418335	GO:0050840
molecular_function	electron transporter, transferring electrons within cytochrome b6/f complex of photosystem II activity	6	0.000358573	GO:0045158
molecular_function	virus receptor activity	5	0.000298811	GO:0001618
molecular_function	ion binding	5376	0.321281	GO:0043167
molecular_function	superoxide dismutase activity	19	0.00113548	GO:0004784
molecular_function	carbohydrate derivative transporter activity	28	0.00167334	GO:1901505
molecular_function	molybdopterin synthase activity	1	5.97621e-05	GO:0030366
molecular_function	structural constituent of cuticle	12	0.000717146	GO:0042302
molecular_function	transcription factor binding transcription factor activity	102	0.00609574	GO:0000989
molecular_function	structural constituent of cell wall	8	0.000478097	GO:0005199
molecular_function	protein complex scaffold	10	0.000597621	GO:0032947
molecular_function	kinase regulator activity	28	0.00167334	GO:0019207
molecular_function	transposase activity	20	0.00119524	GO:0004803
molecular_function	ARF guanyl-nucleotide exchange factor activity	17	0.00101596	GO:0005086
molecular_function	heterocyclic compound binding	5927	0.35421	GO:1901363
molecular_function	sequence-specific DNA binding transcription factor activity	362	0.0216339	GO:0003700
molecular_function	apolipoprotein receptor activity	1	5.97621e-05	GO:0030226
molecular_function	electron transporter, transferring electrons within the noncyclic electron transport pathway of photosynthesis activity	2	0.000119524	GO:0045157
molecular_function	integrase activity	3	0.000179286	GO:0008907
molecular_function	binding, bridging	22	0.00131477	GO:0060090
molecular_function	translation regulator activity, nucleic acid binding	4	0.000239049	GO:0090079
molecular_function	sodium channel regulator activity	1	5.97621e-05	GO:0017080
molecular_function	ornithine decarboxylase regulator activity	5	0.000298811	GO:0042979
molecular_function	protein binding	1859	0.111098	GO:0005515
molecular_function	potassium channel regulator activity	5	0.000298811	GO:0015459
molecular_function	structural molecule activity conferring elasticity	3	0.000179286	GO:0097493
molecular_function	pattern recognition receptor activity	1	5.97621e-05	GO:0038187
molecular_function	copper chaperone activity	3	0.000179286	GO:0016531
molecular_function	cyclase activity	2	0.000119524	GO:0009975
molecular_function	carbohydrate derivative binding	2637	0.157593	GO:0097367
cellular_component	membrane region	208	0.0124305	GO:0098589
cellular_component	extracellular region part	499	0.0298213	GO:0044421
cellular_component	NAD(P)H dehydrogenase complex (plastoquinone)	1	5.97621e-05	GO:0010598
cellular_component	anchored component of membrane	34	0.00203191	GO:0031225
cellular_component	intercellular bridge	5	0.000298811	GO:0045171
cellular_component	proton-transporting two-sector ATPase complex, catalytic domain	63	0.00376502	GO:0033178
cellular_component	basement membrane	8	0.000478097	GO:0005604
cellular_component	envelope	675	0.0403394	GO:0031975
cellular_component	intrinsic component of membrane	2084	0.124544	GO:0031224
cellular_component	proton-transporting two-sector ATPase complex, proton-transporting domain	49	0.00292835	GO:0033177
cellular_component	protein-lipid complex	12	0.000717146	GO:0032994
cellular_component	lumenal side of membrane	11	0.000657384	GO:0098576
cellular_component	virion part	56	0.00334668	GO:0044423
cellular_component	organelle part	2891	0.172772	GO:0044422
cellular_component	cell projection part	85	0.00507978	GO:0044463
cellular_component	non-membrane-bounded organelle	2301	0.137513	GO:0043228
cellular_component	polyphosphate kinase complex	1	5.97621e-05	GO:0009358
cellular_component	sperm part	20	0.00119524	GO:0097223
cellular_component	integral component of organelle membrane	69	0.00412359	GO:0031301
cellular_component	ATPase dependent transmembrane transport complex	15	0.000896432	GO:0098533
cellular_component	mitochondrial nucleoid	11	0.000657384	GO:0042645
cellular_component	contractile ring	5	0.000298811	GO:0070938
cellular_component	organellar ribosome	5	0.000298811	GO:0000313
cellular_component	photosystem I antenna complex	1	5.97621e-05	GO:0009782
cellular_component	photosystem II oxygen evolving complex	12	0.000717146	GO:0009654
cellular_component	organelle envelope lumen	36	0.00215144	GO:0031970
cellular_component	endoplasmic reticulum palmitoyltransferase complex	2	0.000119524	GO:0031211
cellular_component	endomembrane system	1041	0.0622124	GO:0012505
cellular_component	signal peptidase complex	3	0.000179286	GO:0005787
cellular_component	cell leading edge	90	0.00537859	GO:0031252
cellular_component	type II protein secretion system complex	4	0.000239049	GO:0015627
cellular_component	apical plasma membrane	19	0.00113548	GO:0016324
cellular_component	thylakoid light-harvesting complex	4	0.000239049	GO:0009503
cellular_component	cell part	7659	0.457718	GO:0044464
cellular_component	plastid nucleoid	8	0.000478097	GO:0042646
cellular_component	neuron part	95	0.0056774	GO:0097458
cellular_component	coated pit	13	0.000776908	GO:0005905
cellular_component	nuclear pore nuclear basket	1	5.97621e-05	GO:0044615
cellular_component	NADH dehydrogenase complex	30	0.00179286	GO:0030964
cellular_component	bacterial-type flagellum part	1	5.97621e-05	GO:0044461
cellular_component	cell division site	19	0.00113548	GO:0032153
cellular_component	AP-type membrane coat adaptor complex	19	0.00113548	GO:0030119
cellular_component	protein-DNA complex	79	0.00472121	GO:0032993
cellular_component	viral capsid	52	0.00310763	GO:0019028
cellular_component	organelle lumen	806	0.0481683	GO:0043233
cellular_component	intracellular organelle	5529	0.330425	GO:0043229
cellular_component	fatty acid elongase complex	3	0.000179286	GO:0009923
cellular_component	cell body	41	0.00245025	GO:0044297
cellular_component	ER membrane protein complex	4	0.000239049	GO:0072546
cellular_component	eisosome	2	0.000119524	GO:0032126
cellular_component	midbody	14	0.00083667	GO:0030496
cellular_component	synaptic vesicle membrane	1	5.97621e-05	GO:0030672
cellular_component	proteinaceous extracellular matrix	25	0.00149405	GO:0005578
cellular_component	endoplasmic reticulum membrane	167	0.00998028	GO:0005789
cellular_component	nuclear membrane part	3	0.000179286	GO:0044453
cellular_component	contractile fiber part	17	0.00101596	GO:0044449
cellular_component	intracellular	6973	0.416721	GO:0005622
cellular_component	external encapsulating structure	331	0.0197813	GO:0030312
cellular_component	SNARE complex	8	0.000478097	GO:0031201
cellular_component	proton-transporting ATP synthase, stator stalk	2	0.000119524	GO:0045265
cellular_component	plasma lipoprotein particle	12	0.000717146	GO:0034358
cellular_component	respiratory chain complex II	10	0.000597621	GO:0045273
cellular_component	photosystem II antenna complex	2	0.000119524	GO:0009783
cellular_component	nuclear pore outer ring	1	5.97621e-05	GO:0031080
cellular_component	Nem1-Spo7 phosphatase complex	1	5.97621e-05	GO:0071595
cellular_component	membrane raft	40	0.00239049	GO:0045121
cellular_component	photosystem II reaction center	2	0.000119524	GO:0009539
cellular_component	extraorganismal space	7	0.000418335	GO:0043245
cellular_component	vesicle	587	0.0350804	GO:0031982
cellular_component	extracellular organelle	411	0.0245622	GO:0043230
cellular_component	intrinsic component of organelle membrane	75	0.00448216	GO:0031300
cellular_component	cell projection	209	0.0124903	GO:0042995
cellular_component	inhibitory synapse	1	5.97621e-05	GO:0060077
cellular_component	ER ubiquitin ligase complex	2	0.000119524	GO:0000835
cellular_component	retromer complex	5	0.000298811	GO:0030904
cellular_component	protein complex	2254	0.134704	GO:0043234
cellular_component	cell-cell junction	424	0.0253392	GO:0005911
cellular_component	immunoglobulin complex, circulating	1	5.97621e-05	GO:0042571
cellular_component	side of membrane	61	0.00364549	GO:0098552
cellular_component	extracellular matrix part	8	0.000478097	GO:0044420
cellular_component	cell surface	120	0.00717146	GO:0009986
cellular_component	integral component of membrane	2058	0.12299	GO:0016021
cellular_component	spitzenkorper	1	5.97621e-05	GO:0031521
cellular_component	TAP complex	4	0.000239049	GO:0042825
cellular_component	cell pole	4	0.000239049	GO:0060187
cellular_component	transmembrane transporter complex	54	0.00322716	GO:1902495
cellular_component	activin complex	1	5.97621e-05	GO:0048180
cellular_component	proton-transporting ATP synthase, central stalk	3	0.000179286	GO:0045269
cellular_component	site of polarized growth	25	0.00149405	GO:0030427
cellular_component	pore complex	22	0.00131477	GO:0046930
cellular_component	protein serine/threonine phosphatase complex	51	0.00304787	GO:0008287
cellular_component	anchoring junction	58	0.0034662	GO:0070161
cellular_component	Toc complex	1	5.97621e-05	GO:0010006
cellular_component	ribonucleoprotein complex	1346	0.0804398	GO:0030529
cellular_component	succinate dehydrogenase complex	10	0.000597621	GO:0045281
cellular_component	viral nucleocapsid	35	0.00209168	GO:0019013
cellular_component	organelle membrane	925	0.05528	GO:0031090
cellular_component	plasmodesma	374	0.022351	GO:0009506
cellular_component	mitochondrial membrane part	129	0.00770932	GO:0044455
cellular_component	synaptic vesicle	8	0.000478097	GO:0008021
cellular_component	fumarate reductase complex	3	0.000179286	GO:0045283
cellular_component	PAS complex	1	5.97621e-05	GO:0070772
cellular_component	intracellular part	6863	0.410148	GO:0044424
cellular_component	periplasmic space	28	0.00167334	GO:0042597
cellular_component	apical part of cell	27	0.00161358	GO:0045177
cellular_component	proton-transporting ATP synthase, catalytic core	3	0.000179286	GO:0045267
cellular_component	aspartate carbamoyltransferase complex	3	0.000179286	GO:0009347
cellular_component	photosynthetic membrane	166	0.00992052	GO:0034357
cellular_component	myelin sheath abaxonal region	1	5.97621e-05	GO:0035748
cellular_component	ESCRT I complex	2	0.000119524	GO:0000813
cellular_component	coated membrane	63	0.00376502	GO:0048475
cellular_component	synapse part	29	0.0017331	GO:0044456
cellular_component	oligosaccharyltransferase complex	9	0.000537859	GO:0008250
cellular_component	basal part of cell	8	0.000478097	GO:0045178
cellular_component	Ragulator complex	1	5.97621e-05	GO:0071986
cellular_component	ciliary part	8	0.000478097	GO:0044441
cellular_component	cell-substrate junction	51	0.00304787	GO:0030055
cellular_component	cellular bud	5	0.000298811	GO:0005933
cellular_component	presynaptic active zone	1	5.97621e-05	GO:0048786
cellular_component	angiogenin-PRI complex	1	5.97621e-05	GO:0032311
cellular_component	intracellular immature spore	1	5.97621e-05	GO:0042763
cellular_component	external encapsulating structure part	48	0.00286858	GO:0044462
cellular_component	neuromuscular junction	7	0.000418335	GO:0031594
cellular_component	other organism part	7	0.000418335	GO:0044217
cellular_component	longitudinal side of cell surface	1	5.97621e-05	GO:0009930
cellular_component	basal plasma membrane	5	0.000298811	GO:0009925
cellular_component	cell division site part	16	0.000956194	GO:0032155
cellular_component	ESCRT III complex	2	0.000119524	GO:0000815
cellular_component	HOPS complex	1	5.97621e-05	GO:0030897
cellular_component	plasma membrane part	356	0.0212753	GO:0044459
cellular_component	plasma membrane region	40	0.00239049	GO:0098590
cellular_component	membrane-bounded organelle	4336	0.259129	GO:0043227
cellular_component	extrinsic component of membrane	49	0.00292835	GO:0019898
cellular_component	respiratory chain	128	0.00764955	GO:0070469
cellular_component	plasma membrane	1320	0.078886	GO:0005886
cellular_component	respiratory chain complex III	16	0.000956194	GO:0045275
cellular_component	pre-autophagosomal structure membrane	1	5.97621e-05	GO:0034045
cellular_component	plant extracellular matrix	1	5.97621e-05	GO:0048196
cellular_component	apoplast	152	0.00908385	GO:0048046
cellular_component	MHC class I peptide loading complex	7	0.000418335	GO:0042824
cellular_component	prospore membrane	1	5.97621e-05	GO:0005628
cellular_component	cell trailing edge	4	0.000239049	GO:0031254
cellular_component	signal recognition particle receptor complex	1	5.97621e-05	GO:0005785
cellular_component	viral membrane	6	0.000358573	GO:0036338
cellular_component	ion channel complex	18	0.00107572	GO:0034702
cellular_component	nuclear outer membrane	1	5.97621e-05	GO:0005640
cellular_component	basolateral plasma membrane	25	0.00149405	GO:0016323
cellular_component	nuclear outer membrane-endoplasmic reticulum membrane network	168	0.01004	GO:0042175
cellular_component	membrane part	2546	0.152154	GO:0044425
cellular_component	GPI-anchor transamidase complex	1	5.97621e-05	GO:0042765
cellular_component	cell periphery	1598	0.0954999	GO:0071944
cellular_component	alpha-1,6-mannosyltransferase complex	7	0.000418335	GO:0000136
cellular_component	molybdopterin synthase complex	2	0.000119524	GO:0019008
cellular_component	extracellular space	154	0.00920337	GO:0005615
cellular_component	photosystem	73	0.00436264	GO:0009521
cellular_component	photosystem I reaction center	5	0.000298811	GO:0009538
cellular_component	blood microparticle	20	0.00119524	GO:0072562
cellular_component	oxidoreductase complex	133	0.00794837	GO:1990204
cellular_component	membrane coat	63	0.00376502	GO:0030117
cellular_component	outer membrane	98	0.00585669	GO:0019867
cellular_component	myelin sheath	1	5.97621e-05	GO:0043209
cellular_component	postsynaptic density	21	0.00125501	GO:0014069
cellular_component	proton-transporting two-sector ATPase complex	131	0.00782884	GO:0016469
cellular_component	stereocilium	2	0.000119524	GO:0032420
cellular_component	respiratory chain complex IV	37	0.0022112	GO:0045277
cellular_component	riboflavin synthase complex	4	0.000239049	GO:0009349
cellular_component	synaptic membrane	14	0.00083667	GO:0097060
cellular_component	intracellular organelle part	2883	0.172294	GO:0044446
cellular_component	cell surface furrow	13	0.000776908	GO:0097610
cellular_component	type I protein secretion system complex	1	5.97621e-05	GO:0030256
cellular_component	cell septum	5	0.000298811	GO:0030428
biological_process	taxis	137	0.00818741	GO:0042330
biological_process	negative regulation of developmental process	127	0.00758979	GO:0051093
biological_process	positive regulation of cellular process	652	0.0389649	GO:0048522
biological_process	immune effector process	173	0.0103389	GO:0002252
biological_process	positive regulation of cellular component organization	130	0.00776908	GO:0051130
biological_process	lymphocyte costimulation	15	0.000896432	GO:0031294
biological_process	single organism reproductive process	356	0.0212753	GO:0044702
biological_process	response to other organism	366	0.0218729	GO:0051707
biological_process	regulation of cellular component organization	355	0.0212156	GO:0051128
biological_process	regulation of locomotion	120	0.00717146	GO:0040012
biological_process	response to abiotic stimulus	722	0.0431483	GO:0009628
biological_process	multi-organism reproductive process	222	0.0132672	GO:0044703
biological_process	positive regulation of homeostatic process	9	0.000537859	GO:0032846
biological_process	immune system development	150	0.00896432	GO:0002520
biological_process	leukocyte activation	154	0.00920337	GO:0045321
biological_process	regulation of multicellular organismal process	402	0.0240244	GO:0051239
biological_process	negative regulation of cellular component organization	105	0.00627503	GO:0051129
biological_process	intercellular transport	6	0.000358573	GO:0010496
biological_process	regulation of biological quality	802	0.0479292	GO:0065008
biological_process	muscle adaptation	12	0.000717146	GO:0043500
biological_process	multi-organism behavior	17	0.00101596	GO:0051705
biological_process	response to redox state	1	5.97621e-05	GO:0051775
biological_process	biosynthetic process	4421	0.264208	GO:0009058
biological_process	leukocyte mediated cytotoxicity	33	0.00197215	GO:0001909
biological_process	synaptic transmission	52	0.00310763	GO:0007268
biological_process	positive regulation of growth	29	0.0017331	GO:0045927
biological_process	regulation of cellular component biogenesis	114	0.00681288	GO:0044087
biological_process	phenotypic switching	1	5.97621e-05	GO:0036166
biological_process	single-organism developmental process	1328	0.0793641	GO:0044767
biological_process	development involved in symbiotic interaction	3	0.000179286	GO:0044111
biological_process	negative regulation of transport	57	0.00340644	GO:0051051
biological_process	positive regulation of response to stimulus	292	0.0174505	GO:0048584
biological_process	negative regulation of homeostatic process	8	0.000478097	GO:0032845
biological_process	positive regulation of reproductive process	14	0.00083667	GO:2000243
biological_process	multi-organism transport	16	0.000956194	GO:0044766
biological_process	regulation of nitrogen utilization	1	5.97621e-05	GO:0006808
biological_process	regulation of molecular function	601	0.0359171	GO:0065009
biological_process	response to biotic stimulus	377	0.0225303	GO:0009607
biological_process	negative regulation of lipid storage	3	0.000179286	GO:0010888
biological_process	cell growth	202	0.012072	GO:0016049
biological_process	tolerance induction	5	0.000298811	GO:0002507
biological_process	response to chemical	1300	0.0776908	GO:0042221
biological_process	cell proliferation	280	0.0167334	GO:0008283
biological_process	asexual reproduction	8	0.000478097	GO:0019954
biological_process	cell adhesion	153	0.00914361	GO:0007155
biological_process	negative regulation of multicellular organismal process	81	0.00484073	GO:0051241
biological_process	developmental process involved in reproduction	340	0.0203191	GO:0003006
biological_process	positive regulation of cell killing	17	0.00101596	GO:0031343
biological_process	spore germination	1	5.97621e-05	GO:0009847
biological_process	nitrogen utilization	2	0.000119524	GO:0019740
biological_process	immune response	383	0.0228889	GO:0006955
biological_process	negative regulation of circadian rhythm	2	0.000119524	GO:0042754
biological_process	cellular component biogenesis	1604	0.0958585	GO:0044085
biological_process	single-organism behavior	24	0.00143429	GO:0044708
biological_process	positive regulation of biological process	761	0.045479	GO:0048518
biological_process	positive regulation of metabolic process	447	0.0267137	GO:0009893
biological_process	response to external stimulus	647	0.0386661	GO:0009605
biological_process	regulation of immune system process	258	0.0154186	GO:0002682
biological_process	positive regulation of multicellular organismal process	115	0.00687265	GO:0051240
biological_process	interspecies interaction between organisms	208	0.0124305	GO:0044419
biological_process	external encapsulating structure organization	90	0.00537859	GO:0045229
biological_process	regulation of cellular process	2759	0.164884	GO:0050794
biological_process	organ growth	19	0.00113548	GO:0035265
biological_process	cytolysis	5	0.000298811	GO:0019835
biological_process	single-organism transport	1955	0.116835	GO:0044765
biological_process	regulation of homeostatic process	51	0.00304787	GO:0032844
biological_process	macromolecule localization	763	0.0455985	GO:0033036
biological_process	multi-organism cellular process	198	0.0118329	GO:0044764
biological_process	antigen processing and presentation	50	0.00298811	GO:0019882
biological_process	positive regulation of cellular component biogenesis	2	0.000119524	GO:0044089
biological_process	cellular component organization	1510	0.0902408	GO:0016043
biological_process	regulation of signaling	516	0.0308373	GO:0023051
biological_process	reproduction of a single-celled organism	10	0.000597621	GO:0032505
biological_process	establishment of protein localization	619	0.0369928	GO:0045184
biological_process	somatic diversification of immune receptors	13	0.000776908	GO:0002200
biological_process	single-organism membrane organization	169	0.0100998	GO:0044802
biological_process	single-organism localization	128	0.00764955	GO:1902578
biological_process	antibody-dependent cellular cytotoxicity	1	5.97621e-05	GO:0001788
biological_process	wax metabolic process	11	0.000657384	GO:0010166
biological_process	budding cell bud growth	1	5.97621e-05	GO:0007117
biological_process	cellular metabolic process	8518	0.509054	GO:0044237
biological_process	localization of cell	191	0.0114146	GO:0051674
biological_process	filamentous growth	7	0.000418335	GO:0030447
biological_process	positive regulation of protein localization to early endosome	6	0.000358573	GO:1902966
biological_process	negative regulation of multi-organism process	21	0.00125501	GO:0043901
biological_process	response to dietary excess	1	5.97621e-05	GO:0002021
biological_process	protein activation cascade	6	0.000358573	GO:0072376
biological_process	response to activity	6	0.000358573	GO:0014823
biological_process	cell motility	191	0.0114146	GO:0048870
biological_process	methylation	259	0.0154784	GO:0032259
biological_process	primary metabolic process	8543	0.510548	GO:0044238
biological_process	catabolic process	1885	0.112652	GO:0009056
biological_process	regulation of cell killing	20	0.00119524	GO:0031341
biological_process	death	377	0.0225303	GO:0016265
biological_process	natural killer cell mediated cytotoxicity	19	0.00113548	GO:0042267
biological_process	rhythmic behavior	2	0.000119524	GO:0007622
biological_process	T cell selection	19	0.00113548	GO:0045058
biological_process	establishment of localization	2561	0.153051	GO:0051234
biological_process	adhesion of symbiont to host	1	5.97621e-05	GO:0044406
biological_process	reproductive behavior	13	0.000776908	GO:0019098
biological_process	movement in environment of other organism involved in symbiotic interaction	9	0.000537859	GO:0052192
biological_process	cellular response to stimulus	1724	0.10303	GO:0051716
biological_process	estrous cycle phase	3	0.000179286	GO:0060206
biological_process	dormancy process	8	0.000478097	GO:0022611
biological_process	hair cycle phase	8	0.000478097	GO:0044851
biological_process	intraspecies interaction between organisms	2	0.000119524	GO:0051703
biological_process	establishment of localization in cell	687	0.0410566	GO:0051649
biological_process	myeloid cell homeostasis	33	0.00197215	GO:0002262
biological_process	regulation of localization	303	0.0181079	GO:0032879
biological_process	organic substance metabolic process	8894	0.531525	GO:0071704
biological_process	anatomical structure development	1209	0.0722524	GO:0048856
biological_process	hormone metabolic process	56	0.00334668	GO:0042445
biological_process	response to endogenous stimulus	470	0.0280882	GO:0009719
biological_process	regulation of hormone secretion	14	0.00083667	GO:0046883
biological_process	negative regulation of biological process	684	0.0408773	GO:0048519
biological_process	positive regulation of signaling	198	0.0118329	GO:0023056
biological_process	regulation of growth	122	0.00729098	GO:0040008
biological_process	cell cycle phase	22	0.00131477	GO:0022403
biological_process	negative regulation of immune system process	45	0.0026893	GO:0002683
biological_process	carbon utilization	138	0.00824718	GO:0015976
biological_process	regulation of multi-organism process	81	0.00484073	GO:0043900
biological_process	endocrine hormone secretion	2	0.000119524	GO:0060986
biological_process	abscission	7	0.000418335	GO:0009838
biological_process	pathogenesis	4	0.000239049	GO:0009405
biological_process	multicellular organism growth	28	0.00167334	GO:0035264
biological_process	negative regulation of growth	27	0.00161358	GO:0045926
biological_process	anatomical structure morphogenesis	570	0.0340644	GO:0009653
biological_process	transport	2546	0.152154	GO:0006810
biological_process	single organism cell adhesion	57	0.00340644	GO:0098602
biological_process	positive regulation of locomotion	63	0.00376502	GO:0040017
biological_process	directional locomotion	1	5.97621e-05	GO:0033058
biological_process	activation of immune response	109	0.00651407	GO:0002253
biological_process	single-multicellular organism process	1358	0.081157	GO:0044707
biological_process	regulation of metabolic process	1897	0.113369	GO:0019222
biological_process	multi-multicellular organism process	121	0.00723122	GO:0044706
biological_process	single-organism metabolic process	5725	0.342138	GO:0044710
biological_process	pigmentation	10	0.000597621	GO:0043473
biological_process	positive regulation of circadian rhythm	4	0.000239049	GO:0042753
biological_process	cardiac muscle tissue growth	10	0.000597621	GO:0055017
biological_process	negative regulation of reproductive process	16	0.000956194	GO:2000242
biological_process	ovulation cycle	12	0.000717146	GO:0042698
biological_process	positive regulation of developmental process	140	0.0083667	GO:0051094
biological_process	regulation of reproductive process	68	0.00406383	GO:2000241
biological_process	reproductive process in single-celled organism	6	0.000358573	GO:0022413
biological_process	regulation of plasma lipoprotein particle levels	7	0.000418335	GO:0097006
biological_process	positive regulation of transport	83	0.00496026	GO:0051050
biological_process	production of molecular mediator of immune response	29	0.0017331	GO:0002440
biological_process	killing of cells of other organism	3	0.000179286	GO:0031640
biological_process	response to stress	1668	0.0996833	GO:0006950
biological_process	single-organism cellular process	6839	0.408713	GO:0044763
biological_process	meiotic cell cycle	49	0.00292835	GO:0051321
biological_process	establishment of RNA localization	30	0.00179286	GO:0051236
biological_process	leukocyte migration	79	0.00472121	GO:0050900
biological_process	multicellular organism reproduction	115	0.00687265	GO:0032504
biological_process	anatomical structure formation involved in morphogenesis	175	0.0104584	GO:0048646
biological_process	nitrogen compound metabolic process	5430	0.324508	GO:0006807
biological_process	detection of stimulus	24	0.00143429	GO:0051606
biological_process	organelle organization	820	0.049005	GO:0006996
biological_process	negative regulation of cellular process	577	0.0344828	GO:0048523
biological_process	positive regulation of lipid storage	2	0.000119524	GO:0010884
biological_process	T cell mediated cytotoxicity	15	0.000896432	GO:0001913
biological_process	multicellular organismal reproductive process	110	0.00657384	GO:0048609
biological_process	leukocyte homeostasis	18	0.00107572	GO:0001776
biological_process	negative regulation of signaling	151	0.00902408	GO:0023057
biological_process	negative regulation of sequestering of calcium ion	13	0.000776908	GO:0051283
biological_process	menstrual cycle phase	1	5.97621e-05	GO:0022601
biological_process	positive regulation of hormone secretion	5	0.000298811	GO:0046887
biological_process	regulation of biological process	3015	0.180183	GO:0050789
biological_process	regulation of synaptic transmission	12	0.000717146	GO:0050804
biological_process	negative regulation of hormone secretion	4	0.000239049	GO:0046888
biological_process	maintenance of location	88	0.00525907	GO:0051235
biological_process	negative regulation of response to stimulus	184	0.0109962	GO:0048585
biological_process	positive regulation of multi-organism process	16	0.000956194	GO:0043902
biological_process	negative regulation of locomotion	35	0.00209168	GO:0040013
biological_process	negative regulation of metabolic process	361	0.0215741	GO:0009892
biological_process	positive regulation of immune system process	164	0.00980099	GO:0002684
biological_process	nitric oxide storage	1	5.97621e-05	GO:0035732
biological_process	establishment of organelle localization	42	0.00251001	GO:0051656
biological_process	sexual reproduction	109	0.00651407	GO:0019953
biological_process	cellular localization	756	0.0451802	GO:0051641
biological_process	positive regulation of mitochondrial depolarization	2	0.000119524	GO:0051901
biological_process	circadian rhythm	34	0.00203191	GO:0007623
biological_process	modification of morphology or physiology of other organism	21	0.00125501	GO:0035821
biological_process	regulation of response to stimulus	684	0.0408773	GO:0048583
biological_process	multi-organism metabolic process	58	0.0034662	GO:0044033
biological_process	histamine secretion involved in inflammatory response	2	0.000119524	GO:0002441
biological_process	regulation of circadian rhythm	18	0.00107572	GO:0042752
biological_process	single organism signaling	1304	0.0779298	GO:0044700
biological_process	peptide hormone secretion	17	0.00101596	GO:0030072
biological_process	cell wall organization or biogenesis	196	0.0117134	GO:0071554
biological_process	negative regulation of cell killing	7	0.000418335	GO:0031342
biological_process	behavior	83	0.00496026	GO:0007610
biological_process	developmental growth	158	0.00944242	GO:0048589
biological_process	regulation of developmental process	380	0.0227096	GO:0050793
biological_process	ovulation cycle process	11	0.000657384	GO:0022602
total seqs number with gos: 16733
term_type	term	number	percent	GO
molecular_function	substrate-specific transmembrane transporter activity	754	0.0450607	GO:0022891
molecular_function	cytosine deaminase activity	3	0.000179286	GO:0004131
molecular_function	thiamine pyrophosphate binding	23	0.00137453	GO:0030976
molecular_function	opsonin binding	7	0.000418335	GO:0001846
molecular_function	cell adhesion molecule binding	33	0.00197215	GO:0050839
molecular_function	peptidase inhibitor activity	32	0.00191239	GO:0030414
molecular_function	isoprenoid binding	10	0.000597621	GO:0019840
molecular_function	growth factor binding	15	0.000896432	GO:0019838
molecular_function	ubiquitin-protein transferase activity	99	0.00591645	GO:0004842
molecular_function	signaling pattern recognition receptor activity	1	5.97621e-05	GO:0008329
molecular_function	hydrolase activity, acting on acid anhydrides	1224	0.0731489	GO:0016817
molecular_function	oxidoreductase activity, acting on iron-sulfur proteins as donors	9	0.000537859	GO:0016730
molecular_function	enzyme binding	341	0.0203789	GO:0019899
molecular_function	histidine phosphotransfer kinase activity	1	5.97621e-05	GO:0009927
molecular_function	S100 protein binding	4	0.000239049	GO:0044548
molecular_function	calcium-dependent protein binding	4	0.000239049	GO:0048306
molecular_function	efflux transmembrane transporter activity	5	0.000298811	GO:0015562
molecular_function	nucleosome binding	4	0.000239049	GO:0031491
molecular_function	lipid transporter activity	25	0.00149405	GO:0005319
molecular_function	macrolide binding	5	0.000298811	GO:0005527
molecular_function	arsenate reductase activity	2	0.000119524	GO:0030611
molecular_function	kinase activator activity	5	0.000298811	GO:0019209
molecular_function	geranylgeranyl reductase activity	1	5.97621e-05	GO:0045550
molecular_function	tetrapyrrole binding	264	0.0157772	GO:0046906
molecular_function	translation initiation factor binding	8	0.000478097	GO:0031369
molecular_function	icosanoid binding	1	5.97621e-05	GO:0050542
molecular_function	active transmembrane transporter activity	445	0.0265942	GO:0022804
molecular_function	lamin binding	1	5.97621e-05	GO:0005521
molecular_function	oxidoreductase activity, acting on a sulfur group of donors	114	0.00681288	GO:0016667
molecular_function	protein kinase A binding	5	0.000298811	GO:0051018
molecular_function	heat shock protein binding	43	0.00256977	GO:0031072
molecular_function	N-methylnicotinate transporter activity	1	5.97621e-05	GO:0090417
molecular_function	steroid binding	6	0.000358573	GO:0005496
molecular_function	transmembrane signaling receptor activity	93	0.00555788	GO:0004888
molecular_function	oxidoreductase activity, acting on the CH-NH group of donors	22	0.00131477	GO:0016645
molecular_function	Rap guanyl-nucleotide exchange factor activity	3	0.000179286	GO:0017034
molecular_function	tyrosine-based site-specific recombinase activity	2	0.000119524	GO:0009037
molecular_function	oxygen sensor activity	1	5.97621e-05	GO:0019826
molecular_function	urokinase plasminogen activator receptor activity	1	5.97621e-05	GO:0030377
molecular_function	uptake transmembrane transporter activity	1	5.97621e-05	GO:0015563
molecular_function	ligase activity, forming carbon-carbon bonds	12	0.000717146	GO:0016885
molecular_function	translation activator activity	4	0.000239049	GO:0008494
molecular_function	androgen binding	2	0.000119524	GO:0005497
molecular_function	camalexin binding	1	5.97621e-05	GO:2001147
molecular_function	ribosomal large subunit binding	6	0.000358573	GO:0043023
molecular_function	unfolded protein binding	118	0.00705193	GO:0051082
molecular_function	chitin binding	7	0.000418335	GO:0008061
molecular_function	oxidoreductase activity, acting on CH or CH2 groups	9	0.000537859	GO:0016725
molecular_function	apolipoprotein A-I receptor activity	1	5.97621e-05	GO:0034188
molecular_function	NAD transporter activity	1	5.97621e-05	GO:0051724
molecular_function	clathrin binding	11	0.000657384	GO:0030276
molecular_function	amylo-alpha-1,6-glucosidase activity	2	0.000119524	GO:0004135
molecular_function	protein phosphatase regulator activity	15	0.000896432	GO:0019888
molecular_function	profilin binding	8	0.000478097	GO:0005522
molecular_function	intramolecular lyase activity	11	0.000657384	GO:0016872
molecular_function	pyridoxal phosphate binding	163	0.00974123	GO:0030170
molecular_function	thioredoxin peroxidase activity	2	0.000119524	GO:0008379
molecular_function	signal recognition particle binding	3	0.000179286	GO:0005047
molecular_function	phosphoprotein binding	16	0.000956194	GO:0051219
molecular_function	ferrochelatase activity	3	0.000179286	GO:0004325
molecular_function	ribulose-1,5-bisphosphate carboxylase/oxygenase activator activity	1	5.97621e-05	GO:0046863
molecular_function	intramolecular transferase activity	61	0.00364549	GO:0016866
molecular_function	dCMP deaminase activity	1	5.97621e-05	GO:0004132
molecular_function	transferase activity, transferring one-carbon groups	239	0.0142832	GO:0016741
molecular_function	cytidine deaminase activity	1	5.97621e-05	GO:0004126
molecular_function	ubiquitin-protein transferase regulator activity	1	5.97621e-05	GO:0055106
molecular_function	receptor antagonist activity	1	5.97621e-05	GO:0048019
molecular_function	metalloenzyme inhibitor activity	3	0.000179286	GO:0048551
molecular_function	glucanosyltransferase activity	1	5.97621e-05	GO:0042123
molecular_function	steroid hormone receptor activity	6	0.000358573	GO:0003707
molecular_function	insulin receptor substrate binding	4	0.000239049	GO:0043560
molecular_function	transferase activity, transferring sulfur-containing groups	21	0.00125501	GO:0016782
molecular_function	cytochrome-c peroxidase activity	1	5.97621e-05	GO:0004130
molecular_function	tapasin binding	1	5.97621e-05	GO:0046980
molecular_function	glycosaminoglycan binding	20	0.00119524	GO:0005539
molecular_function	diacylglycerol binding	5	0.000298811	GO:0019992
molecular_function	Rab guanyl-nucleotide exchange factor activity	11	0.000657384	GO:0017112
molecular_function	ISG15 activating enzyme activity	2	0.000119524	GO:0019782
molecular_function	oxidoreductase activity, oxidizing metal ions	7	0.000418335	GO:0016722
molecular_function	oxidoreductase activity, acting on peroxide as acceptor	130	0.00776908	GO:0016684
molecular_function	GTPase activating protein binding	5	0.000298811	GO:0032794
molecular_function	glycolipid binding	6	0.000358573	GO:0051861
molecular_function	diaminohydroxyphosphoribosylaminopyrimidine deaminase activity	1	5.97621e-05	GO:0008835
molecular_function	3'-phosphoadenosine 5'-phosphosulfate binding	1	5.97621e-05	GO:0050656
molecular_function	phosphatase inhibitor activity	9	0.000537859	GO:0019212
molecular_function	MAP-kinase scaffold activity	1	5.97621e-05	GO:0005078
molecular_function	ATP-dependent protein binding	5	0.000298811	GO:0043008
molecular_function	phytochrome binding	1	5.97621e-05	GO:0010313
molecular_function	4-alpha-glucanotransferase activity	4	0.000239049	GO:0004134
molecular_function	superoxide dismutase copper chaperone activity	1	5.97621e-05	GO:0016532
molecular_function	intramolecular oxidoreductase activity	59	0.00352597	GO:0016860
molecular_function	peptide antigen binding	8	0.000478097	GO:0042605
molecular_function	neurotransmitter receptor activity	2	0.000119524	GO:0030594
molecular_function	heme-copper terminal oxidase activity	37	0.0022112	GO:0015002
molecular_function	biotin synthase activity	2	0.000119524	GO:0004076
molecular_function	oxidoreductase activity, acting on single donors with incorporation of molecular oxygen	52	0.00310763	GO:0016701
molecular_function	scaffold protein binding	4	0.000239049	GO:0097110
molecular_function	ligase activity, forming nitrogen-metal bonds	7	0.000418335	GO:0051002
molecular_function	phosphatidylserine binding	2	0.000119524	GO:0001786
molecular_function	poly-glutamine tract binding	2	0.000119524	GO:0008267
molecular_function	protein self-association	13	0.000776908	GO:0043621
molecular_function	peptide hormone binding	4	0.000239049	GO:0017046
molecular_function	calcium channel inhibitor activity	1	5.97621e-05	GO:0019855
molecular_function	retroviral integrase activity	1	5.97621e-05	GO:0044823
molecular_function	protein domain specific binding	126	0.00753003	GO:0019904
molecular_function	protein binding involved in protein folding	8	0.000478097	GO:0044183
molecular_function	calmodulin binding	56	0.00334668	GO:0005516
molecular_function	glucosamine-6-phosphate deaminase activity	1	5.97621e-05	GO:0004342
molecular_function	peroxynitrite reductase activity	2	0.000119524	GO:0072541
molecular_function	Atg8 activating enzyme	1	5.97621e-05	GO:0019779
molecular_function	phosphoglycerate transmembrane transporter activity	2	0.000119524	GO:0015120
molecular_function	heparin binding	18	0.00107572	GO:0008201
molecular_function	quinone binding	25	0.00149405	GO:0048038
molecular_function	benzoate transporter activity	1	5.97621e-05	GO:0042925
molecular_function	ligase activity, forming phosphoric ester bonds	4	0.000239049	GO:0016886
molecular_function	vitamin transmembrane transporter activity	2	0.000119524	GO:0090482
molecular_function	methotrexate transporter activity	3	0.000179286	GO:0015350
molecular_function	beta-2-microglobulin binding	1	5.97621e-05	GO:0030881
molecular_function	signaling receptor activity	167	0.00998028	GO:0038023
molecular_function	heme transporter activity	5	0.000298811	GO:0015232
molecular_function	glycolipid transporter activity	3	0.000179286	GO:0017089
molecular_function	ATPase inhibitor activity	1	5.97621e-05	GO:0042030
molecular_function	nucleotide binding	3345	0.199904	GO:0000166
molecular_function	fructose-6-phosphate binding	1	5.97621e-05	GO:0070095
molecular_function	SMAD binding	11	0.000657384	GO:0046332
molecular_function	nucleoside transmembrane transporter activity	16	0.000956194	GO:0005337
molecular_function	oxidoreductase activity, acting on a heme group of donors	37	0.0022112	GO:0016675
molecular_function	protein complex binding	239	0.0142832	GO:0032403
molecular_function	dynein binding	2	0.000119524	GO:0045502
molecular_function	nucleic acid binding	2647	0.15819	GO:0003676
molecular_function	G-protein beta-subunit binding	2	0.000119524	GO:0031681
molecular_function	cytokine binding	13	0.000776908	GO:0019955
molecular_function	organic acid binding	82	0.0049005	GO:0043177
molecular_function	oxidoreductase activity, acting on the CH-NH2 group of donors	40	0.00239049	GO:0016638
molecular_function	ribosome binding	30	0.00179286	GO:0043022
molecular_function	histone binding	37	0.0022112	GO:0042393
molecular_function	transferase activity, transferring nitrogenous groups	77	0.00460169	GO:0016769
molecular_function	laminin binding	2	0.000119524	GO:0043236
molecular_function	chromatin DNA binding	19	0.00113548	GO:0031490
molecular_function	SNARE binding	6	0.000358573	GO:0000149
molecular_function	angiostatin binding	1	5.97621e-05	GO:0043532
molecular_function	purine ribonucleotide transmembrane transporter activity	11	0.000657384	GO:0005346
molecular_function	thiamine pyrophosphate transporter activity	1	5.97621e-05	GO:0090422
molecular_function	GTPase inhibitor activity	4	0.000239049	GO:0005095
molecular_function	transferase activity, transferring selenium-containing groups	1	5.97621e-05	GO:0016785
molecular_function	receptor binding	183	0.0109365	GO:0005102
molecular_function	serine hydrolase activity	125	0.00747027	GO:0017171
molecular_function	phosphorelay response regulator activity	45	0.0026893	GO:0000156
molecular_function	heparan sulfate proteoglycan binding	6	0.000358573	GO:0043395
molecular_function	glutathione peroxidase activity	12	0.000717146	GO:0004602
molecular_function	hydrolase activity, acting on acid anhydrides, catalyzing transmembrane movement of substances	279	0.0166736	GO:0016820
molecular_function	catecholamine binding	1	5.97621e-05	GO:1901338
molecular_function	catalase activity	22	0.00131477	GO:0004096
molecular_function	ubiquitin activating enzyme activity	7	0.000418335	GO:0004839
molecular_function	carbon-carbon lyase activity	149	0.00890456	GO:0016830
molecular_function	receptor signaling protein activity	93	0.00555788	GO:0005057
molecular_function	lipase activator activity	1	5.97621e-05	GO:0060229
molecular_function	ligase activity, forming carbon-oxygen bonds	83	0.00496026	GO:0016875
molecular_function	transcription factor binding	87	0.00519931	GO:0008134
molecular_function	carbon-oxygen lyase activity	133	0.00794837	GO:0016835
molecular_function	hydrolase activity, acting on carbon-nitrogen (but not peptide) bonds	102	0.00609574	GO:0016810
molecular_function	phospholipid binding	86	0.00513954	GO:0005543
molecular_function	nicotinate transporter activity	1	5.97621e-05	GO:0090416
molecular_function	organic hydroxy compound transmembrane transporter activity	12	0.000717146	GO:1901618
molecular_function	cysteine-type endopeptidase activator activity involved in apoptotic process	3	0.000179286	GO:0008656
molecular_function	oxidoreductase activity, acting on X-H and Y-H to form an X-Y bond	1	5.97621e-05	GO:0046992
molecular_function	hydrolase activity, acting on carbon-sulfur bonds	1	5.97621e-05	GO:0046508
molecular_function	oxidative phosphorylation uncoupler activity	1	5.97621e-05	GO:0017077
molecular_function	chaperone binding	12	0.000717146	GO:0051087
molecular_function	penicillin binding	7	0.000418335	GO:0008658
molecular_function	retinoic acid receptor activity	2	0.000119524	GO:0003708
molecular_function	dioxygenase activity	140	0.0083667	GO:0051213
molecular_function	iron chelate transmembrane transporter activity	6	0.000358573	GO:0015603
molecular_function	lipoprotein particle binding	8	0.000478097	GO:0071813
molecular_function	peptidase activator activity	4	0.000239049	GO:0016504
molecular_function	protein transporter activity	50	0.00298811	GO:0008565
molecular_function	DNA topoisomerase activity	19	0.00113548	GO:0003916
molecular_function	cyclin binding	4	0.000239049	GO:0030332
molecular_function	receptor signaling complex scaffold activity	2	0.000119524	GO:0030159
molecular_function	oxidoreductase activity, acting on the aldehyde or oxo group of donors	138	0.00824718	GO:0016903
molecular_function	TRAIL binding	1	5.97621e-05	GO:0045569
molecular_function	proline-rich region binding	3	0.000179286	GO:0070064
molecular_function	sulfur compound transmembrane transporter activity	21	0.00125501	GO:1901682
molecular_function	potassium channel inhibitor activity	1	5.97621e-05	GO:0019870
molecular_function	carbon-nitrogen lyase activity	27	0.00161358	GO:0016840
molecular_function	cysteine-type endopeptidase inhibitor activity involved in apoptotic process	6	0.000358573	GO:0043027
molecular_function	glutathione binding	3	0.000179286	GO:0043295
molecular_function	cobalamin transporter activity	2	0.000119524	GO:0015235
molecular_function	phosphatidylinositol 3-kinase regulator activity	2	0.000119524	GO:0035014
molecular_function	haptoglobin binding	1	5.97621e-05	GO:0031720
molecular_function	oxidoreductase activity, acting on diphenols and related substances as donors	29	0.0017331	GO:0016679
molecular_function	protein binding, bridging	21	0.00125501	GO:0030674
molecular_function	GTPase regulator activity	105	0.00627503	GO:0030695
molecular_function	hydrolase activity, acting on acid carbon-carbon bonds	6	0.000358573	GO:0016822
molecular_function	abscisic acid binding	2	0.000119524	GO:0010427
molecular_function	small conjugating protein binding	13	0.000776908	GO:0032182
molecular_function	photoreceptor activity	8	0.000478097	GO:0009881
molecular_function	xanthophyll binding	1	5.97621e-05	GO:0051738
molecular_function	epidermal growth factor binding	1	5.97621e-05	GO:0048408
molecular_function	oxidoreductase activity, acting on other nitrogenous compounds as donors	15	0.000896432	GO:0016661
molecular_function	carbohydrate transmembrane transporter activity	40	0.00239049	GO:0015144
molecular_function	GTP-dependent protein binding	6	0.000358573	GO:0030742
molecular_function	phosphatidylcholine binding	2	0.000119524	GO:0031210
molecular_function	beta-catenin binding	8	0.000478097	GO:0008013
molecular_function	deacetylase activity	10	0.000597621	GO:0019213
molecular_function	transferase activity, transferring acyl groups	261	0.0155979	GO:0016746
molecular_function	auxin binding	2	0.000119524	GO:0010011
molecular_function	nucleobase binding	1	5.97621e-05	GO:0002054
molecular_function	monooxygenase activity	133	0.00794837	GO:0004497
molecular_function	MHC protein complex binding	8	0.000478097	GO:0023023
molecular_function	sulfoquinovose isomerase activity	1	5.97621e-05	GO:0061593
molecular_function	misfolded protein binding	2	0.000119524	GO:0051787
molecular_function	monosaccharide binding	19	0.00113548	GO:0048029
molecular_function	ATPase regulator activity	5	0.000298811	GO:0060590
molecular_function	endopeptidase regulator activity	29	0.0017331	GO:0061135
molecular_function	fatty acid binding	4	0.000239049	GO:0005504
molecular_function	coenzyme transporter activity	2	0.000119524	GO:0051185
molecular_function	hydrolase activity, acting on ether bonds	12	0.000717146	GO:0016801
molecular_function	hydrolase activity, acting on ester bonds	562	0.0335863	GO:0016788
molecular_function	organic phosphonate transmembrane transporter activity	10	0.000597621	GO:0015604
molecular_function	molybdopterin cofactor binding	4	0.000239049	GO:0043546
molecular_function	protein C-terminus binding	26	0.00155382	GO:0008022
molecular_function	protein kinase regulator activity	25	0.00149405	GO:0019887
molecular_function	core DNA-dependent RNA polymerase binding promoter specificity activity	14	0.00083667	GO:0000996
molecular_function	siderophore transmembrane transporter activity	4	0.000239049	GO:0015343
molecular_function	soluble NSF attachment protein activity	1	5.97621e-05	GO:0005483
molecular_function	GDP-dissociation inhibitor binding	1	5.97621e-05	GO:0051021
molecular_function	14-3-3 protein binding	4	0.000239049	GO:0071889
molecular_function	kinase inhibitor activity	9	0.000537859	GO:0019210
molecular_function	sequence-specific DNA binding RNA polymerase II transcription factor activity	57	0.00340644	GO:0000981
molecular_function	transferase activity, transferring phosphorus-containing groups	1680	0.1004	GO:0016772
molecular_function	S-adenosylhomocysteine deaminase activity	1	5.97621e-05	GO:0050270
molecular_function	phosphopantetheine binding	8	0.000478097	GO:0031177
molecular_function	oxidoreductase activity, acting on superoxide radicals as acceptor	19	0.00113548	GO:0016721
molecular_function	cis-trans isomerase activity	41	0.00245025	GO:0016859
molecular_function	gamma-catenin binding	1	5.97621e-05	GO:0045295
molecular_function	palmitoyl hydrolase activity	2	0.000119524	GO:0098599
molecular_function	peptide receptor activity	11	0.000657384	GO:0001653
molecular_function	L-ascorbate peroxidase activity	4	0.000239049	GO:0016688
molecular_function	phosphatidylinositol 3-kinase binding	4	0.000239049	GO:0043548
molecular_function	peptide binding	46	0.00274906	GO:0042277
molecular_function	oxygen transporter activity	3	0.000179286	GO:0005344
molecular_function	Rho guanyl-nucleotide exchange factor activity	22	0.00131477	GO:0005089
molecular_function	Atg12 activating enzyme activity	1	5.97621e-05	GO:0019778
molecular_function	oxidoreductase activity, acting on phosphorus or arsenic in donors	2	0.000119524	GO:0030613
molecular_function	ion channel binding	15	0.000896432	GO:0044325
molecular_function	ribonucleotide binding	2568	0.153469	GO:0032553
molecular_function	oxidoreductase activity, acting on the CH-CH group of donors	114	0.00681288	GO:0016627
molecular_function	xenobiotic-transporting ATPase activity	16	0.000956194	GO:0008559
molecular_function	GTPase activator activity	86	0.00513954	GO:0005096
molecular_function	vitamin binding	44	0.00262953	GO:0019842
molecular_function	glycoprotein binding	28	0.00167334	GO:0001948
molecular_function	ligase activity, forming carbon-nitrogen bonds	169	0.0100998	GO:0016879
molecular_function	peptidase activity	515	0.0307775	GO:0008233
molecular_function	peptide transporter activity	20	0.00119524	GO:0015197
molecular_function	nucleoside binding	2497	0.149226	GO:0001882
molecular_function	nucleotide-sugar transmembrane transporter activity	7	0.000418335	GO:0005338
molecular_function	folic acid binding	2	0.000119524	GO:0005542
molecular_function	anion binding	3082	0.184187	GO:0043168
molecular_function	p53 binding	6	0.000358573	GO:0002039
molecular_function	adenosine-phosphate deaminase activity	2	0.000119524	GO:0047623
molecular_function	phosphorelay sensor kinase activity	56	0.00334668	GO:0000155
molecular_function	oxidative RNA demethylase activity	1	5.97621e-05	GO:0035515
molecular_function	transferase activity, transferring aldehyde or ketonic groups	44	0.00262953	GO:0016744
molecular_function	azole transporter activity	2	0.000119524	GO:0045118
molecular_function	ion channel inhibitor activity	2	0.000119524	GO:0008200
molecular_function	quercitrin binding	1	5.97621e-05	GO:2001227
molecular_function	lipoate synthase activity	2	0.000119524	GO:0016992
molecular_function	protein dimerization activity	336	0.0200801	GO:0046983
molecular_function	fibronectin binding	1	5.97621e-05	GO:0001968
molecular_function	alkylmercury lyase activity	1	5.97621e-05	GO:0018836
molecular_function	sphingolipid binding	3	0.000179286	GO:0046625
molecular_function	passive transmembrane transporter activity	110	0.00657384	GO:0022803
molecular_function	oxidoreductase activity, acting on paired donors, with incorporation or reduction of molecular oxygen	205	0.0122512	GO:0016705
molecular_function	adenosine deaminase activity	4	0.000239049	GO:0004000
molecular_function	polysaccharide binding	21	0.00125501	GO:0030247
molecular_function	ornithine decarboxylase inhibitor activity	5	0.000298811	GO:0008073
molecular_function	alcohol binding	13	0.000776908	GO:0043178
molecular_function	steroid dehydrogenase activity	12	0.000717146	GO:0016229
molecular_function	hydrolase activity, acting on glycosyl bonds	306	0.0182872	GO:0016798
molecular_function	iron-sulfur cluster binding	156	0.00932289	GO:0051536
molecular_function	fatty-acyl-CoA binding	5	0.000298811	GO:0000062
molecular_function	ubiquitinyl hydrolase activity	28	0.00167334	GO:0036459
molecular_function	folic acid transporter activity	5	0.000298811	GO:0008517
molecular_function	ligase activity, forming carbon-sulfur bonds	45	0.0026893	GO:0016877
molecular_function	adenylate cyclase activity	2	0.000119524	GO:0004016
molecular_function	complement binding	5	0.000298811	GO:0001848
molecular_function	nucleoside phosphate binding	3345	0.199904	GO:1901265
molecular_function	identical protein binding	229	0.0136855	GO:0042802
molecular_function	cation binding	2797	0.167155	GO:0043169
molecular_function	transferase activity, transferring glycosyl groups	328	0.019602	GO:0016757
molecular_function	lipoprotein particle receptor activity	4	0.000239049	GO:0030228
molecular_function	phosphorus-oxygen lyase activity	21	0.00125501	GO:0016849
molecular_function	dehydroascorbic acid transporter activity	1	5.97621e-05	GO:0033300
molecular_function	coreceptor activity	1	5.97621e-05	GO:0015026
molecular_function	hexose phosphate transmembrane transporter activity	1	5.97621e-05	GO:0015119
molecular_function	protein anchor	5	0.000298811	GO:0043495
molecular_function	delta-catenin binding	1	5.97621e-05	GO:0070097
molecular_function	ribosomal small subunit binding	2	0.000119524	GO:0043024
molecular_function	protein complex scaffold	10	0.000597621	GO:0032947
molecular_function	oxidoreductase activity, acting on CH-OH group of donors	320	0.0191239	GO:0016614
molecular_function	carbon-sulfur lyase activity	29	0.0017331	GO:0016846
molecular_function	lipopolysaccharide binding	1	5.97621e-05	GO:0001530
molecular_function	RNA polymerase II transcription factor binding transcription factor activity	30	0.00179286	GO:0001076
molecular_function	cytoskeletal protein binding	283	0.0169127	GO:0008092
molecular_function	TAP binding	4	0.000239049	GO:0046977
molecular_function	oxidoreductase activity, acting on NAD(P)H	124	0.00741051	GO:0016651
molecular_function	coenzyme binding	518	0.0309568	GO:0050662
molecular_function	G-protein alpha-subunit binding	7	0.000418335	GO:0001965
molecular_function	protein N-terminus binding	21	0.00125501	GO:0047485
molecular_function	SNAP receptor activity	17	0.00101596	GO:0005484
molecular_function	histone demethylase activity	8	0.000478097	GO:0032452
molecular_function	neurotransmitter:sodium symporter activity	3	0.000179286	GO:0005328
molecular_function	ATPase activator activity	4	0.000239049	GO:0001671
molecular_function	antibiotic transporter activity	1	5.97621e-05	GO:0042895
molecular_function	drug transmembrane transporter activity	61	0.00364549	GO:0015238
molecular_function	transcription cofactor activity	92	0.00549812	GO:0003712
molecular_function	signaling adaptor activity	15	0.000896432	GO:0035591
molecular_function	ligand-activated RNA polymerase II transcription factor binding transcription factor activity	2	0.000119524	GO:0038049
molecular_function	transferase activity, transferring alkyl or aryl (other than methyl) groups	81	0.00484073	GO:0016765
molecular_function	phosphate transmembrane transporter activity	40	0.00239049	GO:1901677
molecular_function	RNA binding transcription antitermination factor activity	1	5.97621e-05	GO:0001072
molecular_function	ribonuclease inhibitor activity	3	0.000179286	GO:0008428
molecular_function	taurine binding	2	0.000119524	GO:0030977
molecular_function	direct ligand regulated sequence-specific DNA binding transcription factor activity	8	0.000478097	GO:0098531
molecular_function	racemase and epimerase activity	23	0.00137453	GO:0016854
cellular_component	axon part	6	0.000358573	GO:0033267
cellular_component	TRAPP complex	1	5.97621e-05	GO:0030008
cellular_component	photosystem I	20	0.00119524	GO:0009522
cellular_component	NAD(P)H dehydrogenase complex (plastoquinone)	1	5.97621e-05	GO:0010598
cellular_component	spliceosomal snRNP complex	1	5.97621e-05	GO:0097525
cellular_component	alphav-beta3 integrin-vitronectin complex	2	0.000119524	GO:0071062
cellular_component	viral envelope	6	0.000358573	GO:0019031
cellular_component	Hrd1p ubiquitin ligase complex	2	0.000119524	GO:0000836
cellular_component	filopodium tip	4	0.000239049	GO:0032433
cellular_component	Slx1-Slx4 complex	1	5.97621e-05	GO:0033557
cellular_component	synaptobrevin 2-SNAP-25-syntaxin-1a-complexin I complex	1	5.97621e-05	GO:0070032
cellular_component	signal recognition particle	9	0.000537859	GO:0048500
cellular_component	checkpoint clamp complex	2	0.000119524	GO:0030896
cellular_component	integral component of mitochondrial membrane	9	0.000537859	GO:0032592
cellular_component	endosome membrane	63	0.00376502	GO:0010008
cellular_component	exodeoxyribonuclease VII complex	2	0.000119524	GO:0009318
cellular_component	calcium- and calmodulin-dependent protein kinase complex	1	5.97621e-05	GO:0005954
cellular_component	immunoglobulin complex	27	0.00161358	GO:0019814
cellular_component	cell projection part	85	0.00507978	GO:0044463
cellular_component	plastid part	537	0.0320923	GO:0044435
cellular_component	vesicle lumen	23	0.00137453	GO:0031983
cellular_component	alpha9-beta1 integrin-vascular cell adhesion molecule-1 complex	2	0.000119524	GO:0071065
cellular_component	endoplasmic reticulum-Golgi intermediate compartment membrane	3	0.000179286	GO:0033116
cellular_component	Golgi membrane	114	0.00681288	GO:0000139
cellular_component	occluding junction	14	0.00083667	GO:0070160
cellular_component	caveola	9	0.000537859	GO:0005901
cellular_component	organellar ribosome	5	0.000298811	GO:0000313
cellular_component	photosystem I antenna complex	1	5.97621e-05	GO:0009782
cellular_component	photosystem II oxygen evolving complex	12	0.000717146	GO:0009654
cellular_component	type II protein secretion system complex	4	0.000239049	GO:0015627
cellular_component	eukaryotic translation initiation factor 2 complex	4	0.000239049	GO:0005850
cellular_component	organellar small ribosomal subunit	2	0.000119524	GO:0000314
cellular_component	brush border	6	0.000358573	GO:0005903
cellular_component	eukaryotic translation initiation factor 4F complex	3	0.000179286	GO:0016281
cellular_component	mitochondrial respiratory chain complex III	16	0.000956194	GO:0005750
cellular_component	intracellular organelle	5529	0.330425	GO:0043229
cellular_component	cellular bud tip	1	5.97621e-05	GO:0005934
cellular_component	hemidesmosome	4	0.000239049	GO:0030056
cellular_component	synaptic vesicle membrane	1	5.97621e-05	GO:0030672
cellular_component	NLRP1 inflammasome complex	2	0.000119524	GO:0072558
cellular_component	proteinaceous extracellular matrix	25	0.00149405	GO:0005578
cellular_component	pyruvate dehydrogenase complex	11	0.000657384	GO:0045254
cellular_component	SNARE complex	8	0.000478097	GO:0031201
cellular_component	mitochondrial proton-transporting ATP synthase, catalytic core	3	0.000179286	GO:0005754
cellular_component	proteasome core complex	37	0.0022112	GO:0005839
cellular_component	collagen trimer	26	0.00155382	GO:0005581
cellular_component	organelle inner membrane	225	0.0134465	GO:0019866
cellular_component	photosystem II reaction center	2	0.000119524	GO:0009539
cellular_component	mitochondrial proton-transporting ATP synthase complex, catalytic core F(1)	11	0.000657384	GO:0000275
cellular_component	adherens junction	56	0.00334668	GO:0005912
cellular_component	sarcomere	10	0.000597621	GO:0030017
cellular_component	ESCRT complex	4	0.000239049	GO:0036452
cellular_component	intracellular membrane-bounded organelle	4228	0.252674	GO:0043231
cellular_component	neuron projection terminus	3	0.000179286	GO:0044306
cellular_component	cation-transporting ATPase complex	2	0.000119524	GO:0090533
cellular_component	external side of plasma membrane	43	0.00256977	GO:0009897
cellular_component	organellar large ribosomal subunit	1	5.97621e-05	GO:0000315
cellular_component	Golgi transport complex	3	0.000179286	GO:0017119
cellular_component	cell outer membrane	27	0.00161358	GO:0009279
cellular_component	eukaryotic translation initiation factor 3 complex	42	0.00251001	GO:0005852
cellular_component	I band	8	0.000478097	GO:0031674
cellular_component	catenin complex	8	0.000478097	GO:0016342
cellular_component	endopeptidase Clp complex	3	0.000179286	GO:0009368
cellular_component	cell surface	120	0.00717146	GO:0009986
cellular_component	insulin receptor complex	8	0.000478097	GO:0005899
cellular_component	cell pole	4	0.000239049	GO:0060187
cellular_component	TAP complex	4	0.000239049	GO:0042825
cellular_component	activin complex	1	5.97621e-05	GO:0048180
cellular_component	neuron projection membrane	2	0.000119524	GO:0032589
cellular_component	formate dehydrogenase complex	11	0.000657384	GO:0009326
cellular_component	thylakoid membrane	137	0.00818741	GO:0042651
cellular_component	sarcoplasmic reticulum membrane	6	0.000358573	GO:0033017
cellular_component	hemoglobin complex	2	0.000119524	GO:0005833
cellular_component	succinate dehydrogenase complex (ubiquinone)	3	0.000179286	GO:0045257
cellular_component	organelle subcompartment	219	0.0130879	GO:0031984
cellular_component	mitochondrial part	324	0.0193629	GO:0044429
cellular_component	protein serine/threonine phosphatase complex	51	0.00304787	GO:0008287
cellular_component	ASAP complex	2	0.000119524	GO:0061574
cellular_component	CD40 receptor complex	5	0.000298811	GO:0035631
cellular_component	ribonucleoprotein complex	1346	0.0804398	GO:0030529
cellular_component	cell projection cytoplasm	1	5.97621e-05	GO:0032838
cellular_component	photoreceptor outer segment membrane	1	5.97621e-05	GO:0042622
cellular_component	extrachromosomal DNA	2	0.000119524	GO:0046821
cellular_component	integral component of Golgi membrane	18	0.00107572	GO:0030173
cellular_component	neurofibrillary tangle	3	0.000179286	GO:0097418
cellular_component	cytoplasmic side of membrane	13	0.000776908	GO:0098562
cellular_component	intrinsic component of endoplasmic reticulum membrane	30	0.00179286	GO:0031227
cellular_component	DNA repair complex	8	0.000478097	GO:1990391
cellular_component	microtubule associated complex	77	0.00460169	GO:0005875
cellular_component	glutamyl-tRNA(Gln) amidotransferase complex	3	0.000179286	GO:0030956
cellular_component	apical cortex	1	5.97621e-05	GO:0045179
cellular_component	intrinsic component of plasma membrane	196	0.0117134	GO:0031226
cellular_component	dendritic spine	11	0.000657384	GO:0043197
cellular_component	ESCRT I complex	2	0.000119524	GO:0000813
cellular_component	I-kappaB/NF-kappaB complex	4	0.000239049	GO:0033256
cellular_component	intracellular organelle lumen	790	0.0472121	GO:0070013
cellular_component	cellular bud	5	0.000298811	GO:0005933
cellular_component	host cell part	7	0.000418335	GO:0033643
cellular_component	protein-N(PI)-phosphohistidine-sugar phosphotransferase complex	5	0.000298811	GO:0009357
cellular_component	CRD-mediated mRNA stability complex	3	0.000179286	GO:0070937
cellular_component	thylakoid part	187	0.0111755	GO:0044436
cellular_component	cell division site part	16	0.000956194	GO:0032155
cellular_component	exosome (RNase complex)	4	0.000239049	GO:0000178
cellular_component	vesicle coat	28	0.00167334	GO:0030120
cellular_component	origin recognition complex	2	0.000119524	GO:0000808
cellular_component	cytoplasmic part	4601	0.274966	GO:0044444
cellular_component	respiratory chain	128	0.00764955	GO:0070469
cellular_component	mitochondrial membrane	262	0.0156577	GO:0031966
cellular_component	cAMP-dependent protein kinase complex	4	0.000239049	GO:0005952
cellular_component	transporter complex	56	0.00334668	GO:1990351
cellular_component	small nuclear ribonucleoprotein complex	10	0.000597621	GO:0030532
cellular_component	MHC class I peptide loading complex	7	0.000418335	GO:0042824
cellular_component	cell trailing edge	4	0.000239049	GO:0031254
cellular_component	carboxy-terminal domain protein kinase complex	2	0.000119524	GO:0032806
cellular_component	B cell receptor complex	4	0.000239049	GO:0019815
cellular_component	Fanconi anaemia nuclear complex	1	5.97621e-05	GO:0043240
cellular_component	ribonucleoprotein granule	19	0.00113548	GO:0035770
cellular_component	integral component of peroxisomal membrane	5	0.000298811	GO:0005779
cellular_component	photosystem II	57	0.00340644	GO:0009523
cellular_component	GPI-anchor transamidase complex	1	5.97621e-05	GO:0042765
cellular_component	ciliary basal body	2	0.000119524	GO:0036064
cellular_component	photosystem I reaction center	5	0.000298811	GO:0009538
cellular_component	presynaptic membrane	2	0.000119524	GO:0042734
cellular_component	blood microparticle	20	0.00119524	GO:0072562
cellular_component	photoreceptor outer segment	2	0.000119524	GO:0001750
cellular_component	nucleolus organizer region	1	5.97621e-05	GO:0005731
cellular_component	interleukin-2 receptor complex	2	0.000119524	GO:0005893
cellular_component	Golgi apparatus	499	0.0298213	GO:0005794
cellular_component	myofilament	2	0.000119524	GO:0036379
cellular_component	respiratory chain complex IV	37	0.0022112	GO:0045277
cellular_component	stereocilium	2	0.000119524	GO:0032420
cellular_component	riboflavin synthase complex	4	0.000239049	GO:0009349
cellular_component	cell surface furrow	13	0.000776908	GO:0097610
cellular_component	proton-transporting V-type ATPase, V0 domain	20	0.00119524	GO:0033179
cellular_component	cell septum	5	0.000298811	GO:0030428
cellular_component	membrane region	208	0.0124305	GO:0098589
cellular_component	anchored component of membrane	34	0.00203191	GO:0031225
cellular_component	intercellular bridge	5	0.000298811	GO:0045171
cellular_component	proton-transporting two-sector ATPase complex, catalytic domain	63	0.00376502	GO:0033178
cellular_component	TAT protein transport complex	2	0.000119524	GO:0033281
cellular_component	basement membrane	8	0.000478097	GO:0005604
cellular_component	intrinsic component of mitochondrial membrane	10	0.000597621	GO:0098573
cellular_component	phagocytic cup	5	0.000298811	GO:0001891
cellular_component	mRNA cleavage factor complex	5	0.000298811	GO:0005849
cellular_component	PTW/PP1 phosphatase complex	1	5.97621e-05	GO:0072357
cellular_component	RNA cap binding complex	3	0.000179286	GO:0034518
cellular_component	cilium	17	0.00101596	GO:0005929
cellular_component	proton-transporting ATP synthase complex	94	0.00561764	GO:0045259
cellular_component	Ski complex	2	0.000119524	GO:0055087
cellular_component	ER membrane insertion complex	2	0.000119524	GO:0072379
cellular_component	BRISC complex	2	0.000119524	GO:0070552
cellular_component	mitochondrial respiratory chain complex II	3	0.000179286	GO:0005749
cellular_component	serine C-palmitoyltransferase complex	2	0.000119524	GO:0017059
cellular_component	IgM immunoglobulin complex, circulating	1	5.97621e-05	GO:0071754
cellular_component	translation preinitiation complex	40	0.00239049	GO:0070993
cellular_component	mismatch repair complex	4	0.000239049	GO:0032300
cellular_component	nuclear part	828	0.0494831	GO:0044428
cellular_component	T cell receptor complex	13	0.000776908	GO:0042101
cellular_component	mitochondrial crista	2	0.000119524	GO:0030061
cellular_component	thylakoid light-harvesting complex	4	0.000239049	GO:0009503
cellular_component	cytoplasm	5350	0.319727	GO:0005737
cellular_component	sodium:potassium-exchanging ATPase complex	2	0.000119524	GO:0005890
cellular_component	coated pit	13	0.000776908	GO:0005905
cellular_component	intrinsic component of endosome membrane	4	0.000239049	GO:0031302
cellular_component	nuclear pore nuclear basket	1	5.97621e-05	GO:0044615
cellular_component	NADH dehydrogenase complex	30	0.00179286	GO:0030964
cellular_component	costamere	5	0.000298811	GO:0043034
cellular_component	mating projection tip	3	0.000179286	GO:0043332
cellular_component	AP-type membrane coat adaptor complex	19	0.00113548	GO:0030119
cellular_component	ubiquitin ligase complex	66	0.0039443	GO:0000151
cellular_component	organelle lumen	806	0.0481683	GO:0043233
cellular_component	viral capsid	52	0.00310763	GO:0019028
cellular_component	protein kinase CK2 complex	7	0.000418335	GO:0005956
cellular_component	Mre11 complex	2	0.000119524	GO:0030870
cellular_component	ER membrane protein complex	4	0.000239049	GO:0072546
cellular_component	interleukin-1 receptor complex	3	0.000179286	GO:0045323
cellular_component	mitochondrial proton-transporting ATP synthase, stator stalk	2	0.000119524	GO:0000274
cellular_component	endoplasmic reticulum membrane	167	0.00998028	GO:0005789
cellular_component	polysome	10	0.000597621	GO:0005844
cellular_component	endoplasmic reticulum	422	0.0252196	GO:0005783
cellular_component	proton-transporting V-type ATPase, V1 domain	10	0.000597621	GO:0033180
cellular_component	external encapsulating structure	331	0.0197813	GO:0030312
cellular_component	respiratory chain complex II	10	0.000597621	GO:0045273
cellular_component	beta-catenin destruction complex	1	5.97621e-05	GO:0030877
cellular_component	Nem1-Spo7 phosphatase complex	1	5.97621e-05	GO:0071595
cellular_component	proton-transporting V-type ATPase complex	34	0.00203191	GO:0033176
cellular_component	glucosidase II complex	6	0.000358573	GO:0017177
cellular_component	filamentous actin	12	0.000717146	GO:0031941
cellular_component	nuclear cap binding complex	3	0.000179286	GO:0005846
cellular_component	cellular bud neck	5	0.000298811	GO:0005935
cellular_component	intrinsic component of organelle membrane	75	0.00448216	GO:0031300
cellular_component	acrosomal vesicle	18	0.00107572	GO:0001669
cellular_component	exodeoxyribonuclease V complex	1	5.97621e-05	GO:0009338
cellular_component	cytoskeletal part	397	0.0237256	GO:0044430
cellular_component	cell-cell adherens junction	3	0.000179286	GO:0005913
cellular_component	ER ubiquitin ligase complex	2	0.000119524	GO:0000835
cellular_component	T-tubule	12	0.000717146	GO:0030315
cellular_component	NLRP3 inflammasome complex	2	0.000119524	GO:0072559
cellular_component	Golgi apparatus part	239	0.0142832	GO:0044431
cellular_component	prefoldin complex	2	0.000119524	GO:0016272
cellular_component	polycystin complex	3	0.000179286	GO:0002133
cellular_component	integral component of membrane	2058	0.12299	GO:0016021
cellular_component	spitzenkorper	1	5.97621e-05	GO:0031521
cellular_component	proteasome complex	81	0.00484073	GO:0000502
cellular_component	cytochrome b6f complex	4	0.000239049	GO:0009512
cellular_component	transcription export complex	2	0.000119524	GO:0000346
cellular_component	death-inducing signaling complex	2	0.000119524	GO:0031264
cellular_component	cell tip	4	0.000239049	GO:0051286
cellular_component	protein phosphatase type 2A complex	7	0.000418335	GO:0000159
cellular_component	pore complex	22	0.00131477	GO:0046930
cellular_component	mitochondrial inner membrane peptidase complex	12	0.000717146	GO:0042720
cellular_component	platelet dense tubular network membrane	6	0.000358573	GO:0031095
cellular_component	primosome complex	2	0.000119524	GO:1990077
cellular_component	Bcl-2 family protein complex	1	5.97621e-05	GO:0097136
cellular_component	TRAF2-GSTP1 complex	1	5.97621e-05	GO:0097057
cellular_component	organelle membrane	925	0.05528	GO:0031090
cellular_component	integral component of endoplasmic reticulum membrane	29	0.0017331	GO:0030176
cellular_component	translation release factor complex	13	0.000776908	GO:0018444
cellular_component	interleukin-5 receptor complex	1	5.97621e-05	GO:0005895
cellular_component	lamellipodium	50	0.00298811	GO:0030027
cellular_component	cation channel complex	15	0.000896432	GO:0034703
cellular_component	synaptic vesicle	8	0.000478097	GO:0008021
cellular_component	FHF complex	1	5.97621e-05	GO:0070695
cellular_component	intracellular part	6863	0.410148	GO:0044424
cellular_component	proton-transporting ATP synthase, catalytic core	3	0.000179286	GO:0045267
cellular_component	alpha9-beta1 integrin-ADAM8 complex	3	0.000179286	GO:0071133
cellular_component	aspartate carbamoyltransferase complex	3	0.000179286	GO:0009347
cellular_component	proteasome activator complex	2	0.000119524	GO:0008537
cellular_component	MMXD complex	1	5.97621e-05	GO:0071817
cellular_component	ferritin complex	1	5.97621e-05	GO:0070288
cellular_component	PcG protein complex	6	0.000358573	GO:0031519
cellular_component	WASH complex	4	0.000239049	GO:0071203
cellular_component	exon-exon junction complex	6	0.000358573	GO:0035145
cellular_component	muscle thin filament tropomyosin	1	5.97621e-05	GO:0005862
cellular_component	septin complex	5	0.000298811	GO:0031105
cellular_component	intrinsic component of nuclear inner membrane	3	0.000179286	GO:0031229
cellular_component	external encapsulating structure part	48	0.00286858	GO:0044462
cellular_component	immunological synapse	11	0.000657384	GO:0001772
cellular_component	cytoplasmic vesicle	281	0.0167932	GO:0031410
cellular_component	longitudinal side of cell surface	1	5.97621e-05	GO:0009930
cellular_component	SWI/SNF superfamily-type complex	14	0.00083667	GO:0070603
cellular_component	growing cell tip	3	0.000179286	GO:0035838
cellular_component	COP9 signalosome	9	0.000537859	GO:0008180
cellular_component	DNA packaging complex	53	0.00316739	GO:0044815
cellular_component	ESCRT III complex	2	0.000119524	GO:0000815
cellular_component	troponin complex	1	5.97621e-05	GO:0005861
cellular_component	mediator complex	15	0.000896432	GO:0016592
cellular_component	plasma membrane region	40	0.00239049	GO:0098590
cellular_component	NADPH oxidase complex	2	0.000119524	GO:0043020
cellular_component	extrinsic component of membrane	49	0.00292835	GO:0019898
cellular_component	rough endoplasmic reticulum membrane	6	0.000358573	GO:0030867
cellular_component	integral component of plasma membrane	183	0.0109365	GO:0005887
cellular_component	TORC1 complex	3	0.000179286	GO:0031931
cellular_component	respiratory chain complex III	16	0.000956194	GO:0045275
cellular_component	clathrin coat	29	0.0017331	GO:0030118
cellular_component	cellular bud neck septin structure	1	5.97621e-05	GO:0000399
cellular_component	fatty acid beta-oxidation multienzyme complex	1	5.97621e-05	GO:0036125
cellular_component	prospore membrane	1	5.97621e-05	GO:0005628
cellular_component	mitochondrial outer membrane translocase complex	10	0.000597621	GO:0005742
cellular_component	spliceosomal complex	61	0.00364549	GO:0005681
cellular_component	signal recognition particle receptor complex	1	5.97621e-05	GO:0005785
cellular_component	vacuolar part	307	0.018347	GO:0044437
cellular_component	intracellular non-membrane-bounded organelle	2299	0.137393	GO:0043232
cellular_component	voltage-gated potassium channel complex	15	0.000896432	GO:0008076
cellular_component	viral membrane	6	0.000358573	GO:0036338
cellular_component	tricarboxylic acid cycle enzyme complex	27	0.00161358	GO:0045239
cellular_component	nuclear outer membrane	1	5.97621e-05	GO:0005640
cellular_component	intrinsic component of plastid membrane	4	0.000239049	GO:0031350
cellular_component	GAIT complex	2	0.000119524	GO:0097452
cellular_component	enterobactin synthetase complex	1	5.97621e-05	GO:0009366
cellular_component	low-density lipoprotein particle	10	0.000597621	GO:0034362
cellular_component	neuronal postsynaptic density	1	5.97621e-05	GO:0097481
cellular_component	mitochondrial inner membrane presequence translocase complex	6	0.000358573	GO:0005744
cellular_component	replisome	2	0.000119524	GO:0030894
cellular_component	AIM2 inflammasome complex	2	0.000119524	GO:0097169
cellular_component	alpha-1,6-mannosyltransferase complex	7	0.000418335	GO:0000136
cellular_component	molybdopterin synthase complex	2	0.000119524	GO:0019008
cellular_component	postsynaptic density	21	0.00125501	GO:0014069
cellular_component	interleukin-12 receptor complex	1	5.97621e-05	GO:0042022
cellular_component	plastid chromosome	5	0.000298811	GO:0009508
cellular_component	synaptic membrane	14	0.00083667	GO:0097060
cellular_component	Grb2-EGFR complex	2	0.000119524	GO:0070436
cellular_component	pseudopodium	4	0.000239049	GO:0031143
cellular_component	apical junction complex	15	0.000896432	GO:0043296
cellular_component	cell wall	285	0.0170322	GO:0005618
cellular_component	high-density lipoprotein particle	2	0.000119524	GO:0034364
cellular_component	envelope	675	0.0403394	GO:0031975
cellular_component	dendritic shaft	15	0.000896432	GO:0043198
cellular_component	microbody membrane	11	0.000657384	GO:0031903
cellular_component	lumenal side of membrane	11	0.000657384	GO:0098576
cellular_component	Arp2/3 protein complex	10	0.000597621	GO:0005885
cellular_component	DNA helicase complex	9	0.000537859	GO:0033202
cellular_component	cytoplasmic vesicle part	122	0.00729098	GO:0044433
cellular_component	postsynaptic membrane	13	0.000776908	GO:0045211
cellular_component	ATP-binding cassette (ABC) transporter complex	13	0.000776908	GO:0043190
cellular_component	integral component of organelle membrane	69	0.00412359	GO:0031301
cellular_component	polyphosphate kinase complex	1	5.97621e-05	GO:0009358
cellular_component	sperm part	20	0.00119524	GO:0097223
cellular_component	hyphal tip	2	0.000119524	GO:0001411
cellular_component	cell cortex	101	0.00603598	GO:0005938
cellular_component	luminal surveillance complex	3	0.000179286	GO:0034099
cellular_component	plastid ribosome	3	0.000179286	GO:0009547
cellular_component	helical viral capsid	1	5.97621e-05	GO:0019029
cellular_component	cell-substrate adherens junction	50	0.00298811	GO:0005924
cellular_component	endoplasmic reticulum palmitoyltransferase complex	2	0.000119524	GO:0031211
cellular_component	endomembrane system	1041	0.0622124	GO:0012505
cellular_component	chloride channel complex	2	0.000119524	GO:0034707
cellular_component	neuron part	95	0.0056774	GO:0097458
cellular_component	pollen tube	15	0.000896432	GO:0090406
cellular_component	palmitoyltransferase complex	2	0.000119524	GO:0002178
cellular_component	uropod	4	0.000239049	GO:0001931
cellular_component	proteasome regulatory particle, base subcomplex	5	0.000298811	GO:0008540
cellular_component	intermediate filament	3	0.000179286	GO:0005882
cellular_component	mitochondrial respiratory chain complex I	28	0.00167334	GO:0005747
cellular_component	cytoplasmic side of endoplasmic reticulum membrane	2	0.000119524	GO:0098554
cellular_component	mitochondrial proton-transporting ATP synthase complex	37	0.0022112	GO:0005753
cellular_component	cell-cell contact zone	6	0.000358573	GO:0044291
cellular_component	protein phosphatase type 1 complex	4	0.000239049	GO:0000164
cellular_component	myosin complex	48	0.00286858	GO:0016459
cellular_component	cell body	41	0.00245025	GO:0044297
cellular_component	nitrate reductase complex	7	0.000418335	GO:0009325
cellular_component	MHC protein complex	13	0.000776908	GO:0042611
cellular_component	eisosome	2	0.000119524	GO:0032126
cellular_component	chromatin silencing complex	5	0.000298811	GO:0005677
cellular_component	ciliary cytoplasm	1	5.97621e-05	GO:0097014
cellular_component	protein phosphatase 4 complex	3	0.000179286	GO:0030289
cellular_component	contractile fiber part	17	0.00101596	GO:0044449
cellular_component	F-actin capping protein complex	4	0.000239049	GO:0008290
cellular_component	other organism cell	7	0.000418335	GO:0044216
cellular_component	proton-transporting ATP synthase, stator stalk	2	0.000119524	GO:0045265
cellular_component	plasma lipoprotein particle	12	0.000717146	GO:0034358
cellular_component	microtubule	157	0.00938266	GO:0005874
cellular_component	gap junction	1	5.97621e-05	GO:0005921
cellular_component	MCM complex	4	0.000239049	GO:0042555
cellular_component	organelle outer membrane	64	0.00382478	GO:0031968
cellular_component	nuclear envelope lumen	13	0.000776908	GO:0005641
cellular_component	organelle envelope	627	0.0374709	GO:0031967
cellular_component	ionotropic glutamate receptor complex	1	5.97621e-05	GO:0008328
cellular_component	extracellular organelle	411	0.0245622	GO:0043230
cellular_component	methyltransferase complex	12	0.000717146	GO:0034708
cellular_component	cell projection	209	0.0124903	GO:0042995
cellular_component	integral component of nuclear inner membrane	3	0.000179286	GO:0005639
cellular_component	cytoplasmic side of plasma membrane	11	0.000657384	GO:0009898
cellular_component	vacuolar membrane	297	0.0177494	GO:0005774
cellular_component	retromer complex	5	0.000298811	GO:0030904
cellular_component	cell projection membrane	38	0.00227096	GO:0031253
cellular_component	clathrin adaptor complex	17	0.00101596	GO:0030131
cellular_component	actin filament	34	0.00203191	GO:0005884
cellular_component	endosomal part	69	0.00412359	GO:0044440
cellular_component	GET complex	1	5.97621e-05	GO:0043529
cellular_component	transcriptional repressor complex	6	0.000358573	GO:0017053
cellular_component	PSII associated light-harvesting complex II	4	0.000239049	GO:0009517
cellular_component	ruffle	54	0.00322716	GO:0001726
cellular_component	transmembrane transporter complex	54	0.00322716	GO:1902495
cellular_component	neuronal cell body	32	0.00191239	GO:0043025
cellular_component	ribosome	1179	0.0704596	GO:0005840
cellular_component	proton-transporting ATP synthase, central stalk	3	0.000179286	GO:0045269
cellular_component	extrinsic component of organelle membrane	3	0.000179286	GO:0031312
cellular_component	proton-transporting ATP synthase complex, coupling factor F(o)	29	0.0017331	GO:0045263
cellular_component	procollagen-proline 4-dioxygenase complex	4	0.000239049	GO:0016222
cellular_component	telomere cap complex	3	0.000179286	GO:0000782
cellular_component	endosome	219	0.0130879	GO:0005768
cellular_component	DNA replication factor C complex	1	5.97621e-05	GO:0005663
cellular_component	Toc complex	1	5.97621e-05	GO:0010006
cellular_component	nuclear envelope	89	0.00531883	GO:0005635
cellular_component	transcription elongation factor complex	7	0.000418335	GO:0008023
cellular_component	chaperonin-containing T-complex	2	0.000119524	GO:0005832
cellular_component	THO complex	1	5.97621e-05	GO:0000347
cellular_component	viral nucleocapsid	35	0.00209168	GO:0019013
cellular_component	extrinsic component of mitochondrial inner membrane	1	5.97621e-05	GO:0031314
cellular_component	plasmodesma	374	0.022351	GO:0009506
cellular_component	Z disc	8	0.000478097	GO:0030018
cellular_component	apical part of cell	27	0.00161358	GO:0045177
cellular_component	periplasmic space	28	0.00167334	GO:0042597
cellular_component	preribosome	17	0.00101596	GO:0030684
cellular_component	mitochondrial intermembrane space	23	0.00137453	GO:0005758
cellular_component	mating projection	5	0.000298811	GO:0005937
cellular_component	glucose-1-phosphate adenylyltransferase complex	1	5.97621e-05	GO:0010170
cellular_component	plastid membrane	40	0.00239049	GO:0042170
cellular_component	BRCA1-A complex	2	0.000119524	GO:0070531
cellular_component	DNA bending complex	51	0.00304787	GO:1990104
cellular_component	eukaryotic translation elongation factor 1 complex	8	0.000478097	GO:0005853
cellular_component	incipient cellular bud site	1	5.97621e-05	GO:0000131
cellular_component	transport vesicle	47	0.00280882	GO:0030133
cellular_component	inclusion body	12	0.000717146	GO:0016234
cellular_component	IPAF inflammasome complex	1	5.97621e-05	GO:0072557
cellular_component	other organism part	7	0.000418335	GO:0044217
cellular_component	filopodium	14	0.00083667	GO:0030175
cellular_component	interleukin-23 receptor complex	1	5.97621e-05	GO:0072536
cellular_component	core TFIIH complex	3	0.000179286	GO:0000439
cellular_component	RNA polymerase complex	46	0.00274906	GO:0030880
cellular_component	cell wall part	2	0.000119524	GO:0044426
cellular_component	perikaryon	2	0.000119524	GO:0043204
cellular_component	Smc5-Smc6 complex	3	0.000179286	GO:0030915
cellular_component	Elongator holoenzyme complex	1	5.97621e-05	GO:0033588
cellular_component	intrinsic component of peroxisomal membrane	5	0.000298811	GO:0031231
cellular_component	interleukin-4 receptor complex	4	0.000239049	GO:0016516
cellular_component	bleb	4	0.000239049	GO:0032059
cellular_component	ADPG pyrophosphorylase complex	1	5.97621e-05	GO:0030929
cellular_component	Bcl3-Bcl10 complex	2	0.000119524	GO:0032996
cellular_component	TCR signalosome	1	5.97621e-05	GO:0036398
cellular_component	ciliary membrane	2	0.000119524	GO:0060170
cellular_component	microbody part	16	0.000956194	GO:0044438
cellular_component	kinetochore	11	0.000657384	GO:0000776
cellular_component	membrane-bounded vesicle	577	0.0344828	GO:0031988
cellular_component	sulfite reductase complex (NADPH)	2	0.000119524	GO:0009337
cellular_component	plant extracellular matrix	1	5.97621e-05	GO:0048196
cellular_component	citrate lyase complex	2	0.000119524	GO:0009346
cellular_component	integral component of plastid membrane	4	0.000239049	GO:0031351
cellular_component	receptor complex	83	0.00496026	GO:0043235
cellular_component	secretory granule	62	0.00370525	GO:0030141
cellular_component	ribonuclease P complex	1	5.97621e-05	GO:0030677
cellular_component	ribonucleoside-diphosphate reductase complex	6	0.000358573	GO:0005971
cellular_component	Myb complex	4	0.000239049	GO:0031523
cellular_component	clathrin coat of coated pit	4	0.000239049	GO:0030132
cellular_component	ascospore-type prospore	1	5.97621e-05	GO:0042764
cellular_component	lumenal side of endoplasmic reticulum membrane	11	0.000657384	GO:0098553
cellular_component	basolateral plasma membrane	25	0.00149405	GO:0016323
cellular_component	Ku70:Ku80 complex	1	5.97621e-05	GO:0043564
cellular_component	pollen tube tip	3	0.000179286	GO:0090404
cellular_component	fatty acid synthase complex	9	0.000537859	GO:0005835
cellular_component	cell periphery	1598	0.0954999	GO:0071944
cellular_component	mitochondrial respiratory chain	56	0.00334668	GO:0005746
cellular_component	extracellular space	154	0.00920337	GO:0005615
cellular_component	SUN-KASH complex	1	5.97621e-05	GO:0034993
cellular_component	photosystem	73	0.00436264	GO:0009521
cellular_component	membrane coat	63	0.00376502	GO:0030117
cellular_component	proton-transporting two-sector ATPase complex	131	0.00782884	GO:0016469
cellular_component	AP-2 adaptor complex	2	0.000119524	GO:0030122
cellular_component	nuclear membrane	44	0.00262953	GO:0031965
cellular_component	1,3-beta-D-glucan synthase complex	12	0.000717146	GO:0000148
cellular_component	intracellular organelle part	2883	0.172294	GO:0044446
cellular_component	glycine cleavage complex	5	0.000298811	GO:0005960
cellular_component	glycerol-3-phosphate dehydrogenase complex	7	0.000418335	GO:0009331
cellular_component	nuclear pore	20	0.00119524	GO:0005643
cellular_component	BLOC complex	2	0.000119524	GO:0031082
cellular_component	axoneme	1	5.97621e-05	GO:0005930
cellular_component	DNA topoisomerase complex (ATP-hydrolyzing)	2	0.000119524	GO:0009330
cellular_component	extrachromosomal circular DNA	2	0.000119524	GO:0005727
cellular_component	cleavage furrow	13	0.000776908	GO:0032154
cellular_component	mating projection base	2	0.000119524	GO:0001400
cellular_component	granulocyte macrophage colony-stimulating factor receptor complex	1	5.97621e-05	GO:0030526
cellular_component	plasma membrane respiratory chain complex IV	1	5.97621e-05	GO:0045278
cellular_component	proteasome regulatory particle	7	0.000418335	GO:0005838
cellular_component	proton-transporting two-sector ATPase complex, proton-transporting domain	49	0.00292835	GO:0033177
cellular_component	intrinsic component of membrane	2084	0.124544	GO:0031224
cellular_component	bacterial-type flagellum basal body, MS ring	1	5.97621e-05	GO:0009431
cellular_component	leading edge membrane	32	0.00191239	GO:0031256
cellular_component	ciliary rootlet	1	5.97621e-05	GO:0035253
cellular_component	respiratory chain complex I	30	0.00179286	GO:0045271
cellular_component	exocyst	20	0.00119524	GO:0000145
cellular_component	triglyceride-rich lipoprotein particle	4	0.000239049	GO:0034385
cellular_component	lateral plasma membrane	8	0.000478097	GO:0016328
cellular_component	catalytic complex	696	0.0415945	GO:1902494
cellular_component	ATPase dependent transmembrane transport complex	15	0.000896432	GO:0098533
cellular_component	extrinsic component of plasma membrane	26	0.00155382	GO:0019897
cellular_component	sperm flagellum	2	0.000119524	GO:0036126
cellular_component	contractile ring	5	0.000298811	GO:0070938
cellular_component	chromosome, centromeric region	16	0.000956194	GO:0000775
cellular_component	ferredoxin:thioredoxin reductase complex	1	5.97621e-05	GO:0030386
cellular_component	extrinsic component of cytoplasmic side of plasma membrane	13	0.000776908	GO:0031234
cellular_component	organelle envelope lumen	36	0.00215144	GO:0031970
cellular_component	interleukin-3 receptor complex	1	5.97621e-05	GO:0005894
cellular_component	cell leading edge	90	0.00537859	GO:0031252
cellular_component	signal peptidase complex	3	0.000179286	GO:0005787
cellular_component	apical plasma membrane	19	0.00113548	GO:0016324
cellular_component	mitochondrial ribosome	2	0.000119524	GO:0005761
cellular_component	sarcolemma	20	0.00119524	GO:0042383
cellular_component	methionine adenosyltransferase complex	1	5.97621e-05	GO:0048269
cellular_component	filtration diaphragm	1	5.97621e-05	GO:0036056
cellular_component	chromosomal part	279	0.0166736	GO:0044427
cellular_component	bacterial-type flagellum part	1	5.97621e-05	GO:0044461
cellular_component	cell division site	19	0.00113548	GO:0032153
cellular_component	chylomicron	4	0.000239049	GO:0042627
cellular_component	microspike	1	5.97621e-05	GO:0044393
cellular_component	fatty acid elongase complex	3	0.000179286	GO:0009923
cellular_component	midbody	14	0.00083667	GO:0030496
cellular_component	AMP-activated protein kinase complex	2	0.000119524	GO:0031588
cellular_component	mitochondrial proton-transporting ATP synthase, central stalk	3	0.000179286	GO:0005756
cellular_component	cleavage apparatus septin structure	1	5.97621e-05	GO:0032161
cellular_component	nuclear membrane part	3	0.000179286	GO:0044453
cellular_component	other organism	7	0.000418335	GO:0044215
cellular_component	other organism membrane	4	0.000239049	GO:0044279
cellular_component	intracellular	6973	0.416721	GO:0005622
cellular_component	flotillin complex	5	0.000298811	GO:0016600
cellular_component	Prp19 complex	2	0.000119524	GO:0000974
cellular_component	MAML1-RBP-Jkappa- ICN1 complex	6	0.000358573	GO:0002193
cellular_component	heterotrimeric G-protein complex	9	0.000537859	GO:0005834
cellular_component	smooth muscle contractile fiber	2	0.000119524	GO:0030485
cellular_component	photoreceptor disc membrane	1	5.97621e-05	GO:0097381
cellular_component	NOS2-CD74 complex	1	5.97621e-05	GO:0035693
cellular_component	chloroplast nucleoid	3	0.000179286	GO:0042644
cellular_component	photosystem II antenna complex	2	0.000119524	GO:0009783
cellular_component	protein complex involved in cell adhesion	40	0.00239049	GO:0098636
cellular_component	nuclear pore outer ring	1	5.97621e-05	GO:0031080
cellular_component	membrane raft	40	0.00239049	GO:0045121
cellular_component	podosome	10	0.000597621	GO:0002102
cellular_component	extraorganismal space	7	0.000418335	GO:0043245
cellular_component	A band	1	5.97621e-05	GO:0031672
cellular_component	thylakoid	269	0.016076	GO:0009579
cellular_component	SCAR complex	1	5.97621e-05	GO:0031209
cellular_component	transcription factor complex	419	0.0250403	GO:0005667
cellular_component	synaptobrevin 2-SNAP-25-syntaxin-1a complex	2	0.000119524	GO:0070044
cellular_component	TOR complex	3	0.000179286	GO:0038201
cellular_component	mannosyltransferase complex	10	0.000597621	GO:0031501
cellular_component	zona pellucida receptor complex	1	5.97621e-05	GO:0002199
cellular_component	anchored component of plasma membrane	13	0.000776908	GO:0046658
cellular_component	actomyosin contractile ring	5	0.000298811	GO:0005826
cellular_component	outer membrane-bounded periplasmic space	19	0.00113548	GO:0030288
cellular_component	extracellular membrane-bounded organelle	411	0.0245622	GO:0065010
cellular_component	immunoglobulin complex, circulating	1	5.97621e-05	GO:0042571
cellular_component	side of membrane	61	0.00364549	GO:0098552
cellular_component	DNA polymerase complex	32	0.00191239	GO:0042575
cellular_component	site of polarized growth	25	0.00149405	GO:0030427
cellular_component	mitochondrial proton-transporting ATP synthase complex, coupling factor F(o)	14	0.00083667	GO:0000276
cellular_component	bacterial-type flagellum	2	0.000119524	GO:0009288
cellular_component	acrosomal membrane	6	0.000358573	GO:0002080
cellular_component	ribosomal subunit	298	0.0178091	GO:0044391
cellular_component	glial cell projection	1	5.97621e-05	GO:0097386
cellular_component	extrinsic component of endoplasmic reticulum membrane	2	0.000119524	GO:0042406
cellular_component	succinate dehydrogenase complex	10	0.000597621	GO:0045281
cellular_component	excinuclease repair complex	3	0.000179286	GO:0009380
cellular_component	cell envelope	48	0.00286858	GO:0030313
cellular_component	intracellular ferritin complex	1	5.97621e-05	GO:0008043
cellular_component	proteasome core complex, alpha-subunit complex	17	0.00101596	GO:0019773
cellular_component	microvillus	9	0.000537859	GO:0005902
cellular_component	mitochondrial membrane part	129	0.00770932	GO:0044455
cellular_component	condensed chromosome outer kinetochore	4	0.000239049	GO:0000940
cellular_component	desmosome	2	0.000119524	GO:0030057
cellular_component	fumarate reductase complex	3	0.000179286	GO:0045283
cellular_component	PAS complex	1	5.97621e-05	GO:0070772
cellular_component	RNAi effector complex	5	0.000298811	GO:0031332
cellular_component	basal cortex	3	0.000179286	GO:0045180
cellular_component	myelin sheath abaxonal region	1	5.97621e-05	GO:0035748
cellular_component	small nucleolar ribonucleoprotein complex	9	0.000537859	GO:0005732
cellular_component	proteasome regulatory particle, lid subcomplex	1	5.97621e-05	GO:0008541
cellular_component	proton-transporting ATP synthase complex, catalytic core F(1)	49	0.00292835	GO:0045261
cellular_component	basal part of cell	8	0.000478097	GO:0045178
cellular_component	integrin complex	40	0.00239049	GO:0008305
cellular_component	oligosaccharyltransferase complex	9	0.000537859	GO:0008250
cellular_component	Ragulator complex	1	5.97621e-05	GO:0071986
cellular_component	ciliary part	8	0.000478097	GO:0044441
cellular_component	interleukin-6 receptor complex	2	0.000119524	GO:0005896
cellular_component	presynaptic active zone	1	5.97621e-05	GO:0048786
cellular_component	angiogenin-PRI complex	1	5.97621e-05	GO:0032311
cellular_component	intracellular immature spore	1	5.97621e-05	GO:0042763
cellular_component	growth cone	12	0.000717146	GO:0030426
cellular_component	nonhomologous end joining complex	1	5.97621e-05	GO:0070419
cellular_component	protein acetyltransferase complex	21	0.00125501	GO:0031248
cellular_component	collagen and cuticulin-based cuticle extracellular matrix	1	5.97621e-05	GO:0060102
cellular_component	basal plasma membrane	5	0.000298811	GO:0009925
cellular_component	endoplasmic reticulum part	200	0.0119524	GO:0044432
cellular_component	spindle midzone	1	5.97621e-05	GO:0051233
cellular_component	HOPS complex	1	5.97621e-05	GO:0030897
cellular_component	dihydrolipoyl dehydrogenase complex	12	0.000717146	GO:0045240
cellular_component	plasma membrane part	356	0.0212753	GO:0044459
cellular_component	neuron projection	81	0.00484073	GO:0043005
cellular_component	interstitial matrix	1	5.97621e-05	GO:0005614
cellular_component	plasma membrane	1320	0.078886	GO:0005886
cellular_component	sperm midpiece	2	0.000119524	GO:0097225
cellular_component	bounding membrane of organelle	662	0.0395625	GO:0098588
cellular_component	somatodendritic compartment	60	0.00358573	GO:0036477
cellular_component	photoreceptor inner segment	1	5.97621e-05	GO:0001917
cellular_component	intrinsic component of Golgi membrane	18	0.00107572	GO:0031228
cellular_component	AP-3 adaptor complex	2	0.000119524	GO:0030123
cellular_component	glycolate oxidase complex	1	5.97621e-05	GO:0009339
cellular_component	ion channel complex	18	0.00107572	GO:0034702
cellular_component	bacterial-type flagellum basal body	1	5.97621e-05	GO:0009425
cellular_component	nBAF complex	1	5.97621e-05	GO:0071565
cellular_component	tubulin complex	113	0.00675312	GO:0045298
cellular_component	light-harvesting complex	10	0.000597621	GO:0030076
cellular_component	M band	1	5.97621e-05	GO:0031430
cellular_component	vesicle membrane	99	0.00591645	GO:0012506
cellular_component	nuclear outer membrane-endoplasmic reticulum membrane network	168	0.01004	GO:0042175
cellular_component	plasma membrane respiratory chain	1	5.97621e-05	GO:0070470
cellular_component	CAF-1 complex	2	0.000119524	GO:0033186
cellular_component	haptoglobin-hemoglobin complex	1	5.97621e-05	GO:0031838
cellular_component	DNA polymerase processivity factor complex	2	0.000119524	GO:0044796
cellular_component	oxidoreductase complex	133	0.00794837	GO:1990204
cellular_component	myelin sheath	1	5.97621e-05	GO:0043209
cellular_component	proteasome accessory complex	9	0.000537859	GO:0022624
cellular_component	cytochrome complex	57	0.00340644	GO:0070069
cellular_component	type I protein secretion system complex	1	5.97621e-05	GO:0030256
cellular_component	trans-Golgi network membrane	10	0.000597621	GO:0032588
biological_process	positive regulation of cell activation	62	0.00370525	GO:0050867
biological_process	head development	2	0.000119524	GO:0060322
biological_process	regulation of viral process	35	0.00209168	GO:0050792
biological_process	regulation of pollen tube growth	14	0.00083667	GO:0080092
biological_process	tissue regeneration	5	0.000298811	GO:0042246
biological_process	regulation of locomotion	120	0.00717146	GO:0040012
biological_process	chaperone-mediated protein transport	2	0.000119524	GO:0072321
biological_process	establishment of protein localization to membrane	96	0.00573717	GO:0090150
biological_process	negative regulation of Golgi to plasma membrane protein transport	1	5.97621e-05	GO:0042997
biological_process	specification of floral organ identity	3	0.000179286	GO:0010093
biological_process	shoot axis formation	3	0.000179286	GO:0010346
biological_process	pigment accumulation in tissues	7	0.000418335	GO:0043480
biological_process	mechanosensory behavior	1	5.97621e-05	GO:0007638
biological_process	regulation of multicellular organismal metabolic process	12	0.000717146	GO:0044246
biological_process	negative regulation of cellular component organization	105	0.00627503	GO:0051129
biological_process	blastocyst growth	1	5.97621e-05	GO:0001832
biological_process	modulation of signal transduction in other organism	1	5.97621e-05	GO:0044501
biological_process	suspensor development	1	5.97621e-05	GO:0010098
biological_process	positive regulation of antigen receptor-mediated signaling pathway	12	0.000717146	GO:0050857
biological_process	negative regulation of viral process	20	0.00119524	GO:0048525
biological_process	energy derivation by oxidation of organic compounds	323	0.0193032	GO:0015980
biological_process	regulation of heat generation	1	5.97621e-05	GO:0031650
biological_process	root development	118	0.00705193	GO:0048364
biological_process	embryonic meristem development	7	0.000418335	GO:0048508
biological_process	positive regulation of muscle contraction	3	0.000179286	GO:0045933
biological_process	fatty acid derivative transport	6	0.000358573	GO:1901571
biological_process	meiotic DNA double-strand break processing	2	0.000119524	GO:0000706
biological_process	plasma lipoprotein particle organization	2	0.000119524	GO:0071827
biological_process	mononuclear cell migration	1	5.97621e-05	GO:0071674
biological_process	multi-organism intercellular transport	5	0.000298811	GO:1902586
biological_process	negative regulation of lipoprotein particle clearance	1	5.97621e-05	GO:0010985
biological_process	physiological cardiac muscle hypertrophy	2	0.000119524	GO:0003301
biological_process	hyphal growth	3	0.000179286	GO:0030448
biological_process	cuticle development	15	0.000896432	GO:0042335
biological_process	lymphocyte anergy	2	0.000119524	GO:0002249
biological_process	regulation of membrane depolarization	2	0.000119524	GO:0003254
biological_process	regulation of receptor recycling	9	0.000537859	GO:0001919
biological_process	sulfide oxidation	1	5.97621e-05	GO:0019418
biological_process	response to karrikin	33	0.00197215	GO:0080167
biological_process	thymic T cell selection	13	0.000776908	GO:0045061
biological_process	negative regulation of ion transport	10	0.000597621	GO:0043271
biological_process	beta-amyloid clearance	3	0.000179286	GO:0097242
biological_process	negative regulation of dendrite development	1	5.97621e-05	GO:2000171
biological_process	response to oxidative stress	283	0.0169127	GO:0006979
biological_process	cell junction organization	38	0.00227096	GO:0034330
biological_process	photoreceptor cell maintenance	1	5.97621e-05	GO:0045494
biological_process	pigment metabolic process	88	0.00525907	GO:0042440
biological_process	response to xenobiotic stimulus	50	0.00298811	GO:0009410
biological_process	regulation of transporter activity	22	0.00131477	GO:0032409
biological_process	positive regulation of heat generation	1	5.97621e-05	GO:0031652
biological_process	positive regulation of metabolic process	447	0.0267137	GO:0009893
biological_process	cellular component assembly involved in morphogenesis	31	0.00185263	GO:0010927
biological_process	regulation of macromolecule metabolic process	1595	0.0953206	GO:0060255
biological_process	placenta development	27	0.00161358	GO:0001890
biological_process	positive regulation of cell morphogenesis involved in differentiation	11	0.000657384	GO:0010770
biological_process	DNA repair	170	0.0101596	GO:0006281
biological_process	S-glycoside metabolic process	14	0.00083667	GO:0016143
biological_process	lymph vessel development	3	0.000179286	GO:0001945
biological_process	defense response	512	0.0305982	GO:0006952
biological_process	root morphogenesis	79	0.00472121	GO:0010015
biological_process	cloaca development	1	5.97621e-05	GO:0035844
biological_process	response to virus	100	0.00597621	GO:0009615
biological_process	olefin metabolic process	12	0.000717146	GO:1900673
biological_process	positive regulation of ossification	2	0.000119524	GO:0045778
biological_process	single-organism transport	1955	0.116835	GO:0044765
biological_process	dendrite development	22	0.00131477	GO:0016358
biological_process	negative regulation of response to external stimulus	23	0.00137453	GO:0032102
biological_process	sexual sporulation	5	0.000298811	GO:0034293
biological_process	regulation of phospholipid scramblase activity	1	5.97621e-05	GO:1900161
biological_process	regulation of oviposition	1	5.97621e-05	GO:0046662
biological_process	cell cycle	364	0.0217534	GO:0007049
biological_process	organophosphate ester transport	52	0.00310763	GO:0015748
biological_process	response to nerve growth factor	6	0.000358573	GO:1990089
biological_process	actin filament-based process	194	0.0115939	GO:0030029
biological_process	establishment of tissue polarity	6	0.000358573	GO:0007164
biological_process	negative regulation of multi-organism process	21	0.00125501	GO:0043901
biological_process	positive regulation of cell differentiation	94	0.00561764	GO:0045597
biological_process	negative regulation of muscle contraction	4	0.000239049	GO:0045932
biological_process	microgametogenesis	12	0.000717146	GO:0055046
biological_process	cerebellar granular layer development	1	5.97621e-05	GO:0021681
biological_process	tube development	55	0.00328692	GO:0035295
biological_process	organ or tissue specific immune response	4	0.000239049	GO:0002251
biological_process	response to nitrosative stress	2	0.000119524	GO:0051409
biological_process	striated muscle adaptation	6	0.000358573	GO:0014888
biological_process	cell cycle process	233	0.0139246	GO:0022402
biological_process	heart valve development	8	0.000478097	GO:0003170
biological_process	multicellular organismal signaling	2	0.000119524	GO:0035637
biological_process	smooth muscle adaptation	1	5.97621e-05	GO:0014805
biological_process	establishment of localization in cell	687	0.0410566	GO:0051649
biological_process	kidney development	26	0.00155382	GO:0001822
biological_process	C21-steroid hormone metabolic process	12	0.000717146	GO:0008207
biological_process	nitrogen cycle metabolic process	16	0.000956194	GO:0071941
biological_process	olfactory bulb development	4	0.000239049	GO:0021772
biological_process	regulation of plant-type cell wall organization or biogenesis	1	5.97621e-05	GO:0080157
biological_process	reciprocal meiotic recombination	6	0.000358573	GO:0007131
biological_process	positive regulation of establishment of protein localization to plasma membrane	2	0.000119524	GO:0090004
biological_process	negative regulation of response to wounding	9	0.000537859	GO:1903035
biological_process	response to nematode	37	0.0022112	GO:0009624
biological_process	cellular response to chemical stimulus	626	0.0374111	GO:0070887
biological_process	response to temperature stimulus	215	0.0128489	GO:0009266
biological_process	regulation of cytokine production	116	0.00693241	GO:0001817
biological_process	negative regulation of immune response	24	0.00143429	GO:0050777
biological_process	quaternary ammonium group transport	3	0.000179286	GO:0015697
biological_process	positive regulation of syncytium formation by plasma membrane fusion	4	0.000239049	GO:0060143
biological_process	histamine secretion by mast cell	2	0.000119524	GO:0002553
biological_process	regulation of transport	224	0.0133867	GO:0051049
biological_process	negative regulation of antigen processing and presentation	2	0.000119524	GO:0002578
biological_process	positive regulation of cell death	91	0.00543836	GO:0010942
biological_process	positive regulation of heart contraction	5	0.000298811	GO:0045823
biological_process	L-arabinose catabolic process to xylulose 5-phosphate	1	5.97621e-05	GO:0019569
biological_process	negative regulation of nitrogen compound metabolic process	202	0.012072	GO:0051172
biological_process	regulation of cell motility	114	0.00681288	GO:2000145
biological_process	positive regulation of immune effector process	50	0.00298811	GO:0002699
biological_process	wax biosynthetic process	11	0.000657384	GO:0010025
biological_process	cyanide metabolic process	3	0.000179286	GO:0019499
biological_process	positive regulation of cellular senescence	1	5.97621e-05	GO:2000774
biological_process	membrane assembly	3	0.000179286	GO:0071709
biological_process	positive regulation of angiogenesis	21	0.00125501	GO:0045766
biological_process	positive regulation of presynaptic membrane organization	1	5.97621e-05	GO:1901631
biological_process	hormone biosynthetic process	15	0.000896432	GO:0042446
biological_process	positive regulation of carbohydrate metabolic process	3	0.000179286	GO:0045913
biological_process	cerebellar Purkinje cell layer formation	1	5.97621e-05	GO:0021694
biological_process	production of molecular mediator involved in inflammatory response	12	0.000717146	GO:0002532
biological_process	response to sterol depletion	4	0.000239049	GO:0006991
biological_process	startle response	1	5.97621e-05	GO:0001964
biological_process	integument development	1	5.97621e-05	GO:0080060
biological_process	cellular extravasation	13	0.000776908	GO:0045123
biological_process	maternal placenta development	6	0.000358573	GO:0001893
biological_process	positive regulation of gastrulation	1	5.97621e-05	GO:2000543
biological_process	fungal-type cell wall organization or biogenesis	6	0.000358573	GO:0071852
biological_process	membrane organization	201	0.0120122	GO:0061024
biological_process	positive regulation of behavior	27	0.00161358	GO:0048520
biological_process	regulation of appetite	1	5.97621e-05	GO:0032098
biological_process	multicellular organismal reproductive process	110	0.00657384	GO:0048609
biological_process	developmental pigmentation	1	5.97621e-05	GO:0048066
biological_process	regulation of system process	31	0.00185263	GO:0044057
biological_process	response to arsenic-containing substance	7	0.000418335	GO:0046685
biological_process	floral meristem determinacy	1	5.97621e-05	GO:0010582
biological_process	regulation of T cell costimulation	2	0.000119524	GO:2000523
biological_process	positive regulation of vasoconstriction	3	0.000179286	GO:0045907
biological_process	estrogen metabolic process	19	0.00113548	GO:0008210
biological_process	response to water deprivation	88	0.00525907	GO:0009414
biological_process	halogenated hydrocarbon metabolic process	29	0.0017331	GO:0042197
biological_process	leukocyte migration involved in inflammatory response	2	0.000119524	GO:0002523
biological_process	regulation of natural killer cell mediated cytotoxicity	8	0.000478097	GO:0042269
biological_process	meristem growth	15	0.000896432	GO:0035266
biological_process	seed germination	31	0.00185263	GO:0009845
biological_process	xenobiotic metabolic process	47	0.00280882	GO:0006805
biological_process	anagen	8	0.000478097	GO:0042640
biological_process	positive regulation of response to oxidative stress	1	5.97621e-05	GO:1902884
biological_process	regulation of synaptic vesicle transport	2	0.000119524	GO:1902803
biological_process	sulfate reduction	8	0.000478097	GO:0019419
biological_process	regulation of mature B cell apoptotic process	2	0.000119524	GO:0002905
biological_process	reactive nitrogen species metabolic process	17	0.00101596	GO:2001057
biological_process	negative regulation of chemotaxis	10	0.000597621	GO:0050922
biological_process	negative regulation of circadian sleep/wake cycle, sleep	1	5.97621e-05	GO:0042321
biological_process	regulation of organ growth	14	0.00083667	GO:0046620
biological_process	protein localization to membrane	103	0.0061555	GO:0072657
biological_process	growth hormone secretion	2	0.000119524	GO:0030252
biological_process	positive regulation of protein transport	36	0.00215144	GO:0051222
biological_process	regulation of tissue remodeling	14	0.00083667	GO:0034103
biological_process	positive regulation of telomere maintenance	1	5.97621e-05	GO:0032206
biological_process	acquisition of nutrients from host	2	0.000119524	GO:0044002
biological_process	circadian regulation of translation	1	5.97621e-05	GO:0097167
biological_process	trabecula morphogenesis	11	0.000657384	GO:0061383
biological_process	oocyte maturation	2	0.000119524	GO:0001556
biological_process	establishment of vesicle localization	19	0.00113548	GO:0051650
biological_process	maintenance of protein location	54	0.00322716	GO:0045185
biological_process	inositol metabolic process	57	0.00340644	GO:0006020
biological_process	organelle inheritance	3	0.000179286	GO:0048308
biological_process	regulation of epithelial cell proliferation involved in prostate gland development	8	0.000478097	GO:0060768
biological_process	thioester metabolic process	42	0.00251001	GO:0035383
biological_process	positive regulation of protein complex disassembly	14	0.00083667	GO:0043243
biological_process	taxis	137	0.00818741	GO:0042330
biological_process	disruption of cells of other organism	3	0.000179286	GO:0044364
biological_process	negative regulation of cellular metabolic process	314	0.0187653	GO:0031324
biological_process	response to cold	134	0.00800813	GO:0009409
biological_process	microautophagy	2	0.000119524	GO:0016237
biological_process	lipoprotein transport	2	0.000119524	GO:0042953
biological_process	formation of primary germ layer	8	0.000478097	GO:0001704
biological_process	regulation of coagulation	11	0.000657384	GO:0050818
biological_process	regulation of synaptic plasticity	5	0.000298811	GO:0048167
biological_process	collecting duct development	9	0.000537859	GO:0072044
biological_process	positive regulation of response to wounding	12	0.000717146	GO:1903036
biological_process	cell division	225	0.0134465	GO:0051301
biological_process	membrane disassembly	3	0.000179286	GO:0030397
biological_process	negative regulation of muscle tissue development	4	0.000239049	GO:1901862
biological_process	single-organism cellular localization	128	0.00764955	GO:1902580
biological_process	cochlea development	1	5.97621e-05	GO:0090102
biological_process	antigen processing and presentation of exogenous antigen	38	0.00227096	GO:0019884
biological_process	positive regulation of catecholamine secretion	2	0.000119524	GO:0033605
biological_process	hindbrain morphogenesis	2	0.000119524	GO:0021575
biological_process	response to fluid shear stress	8	0.000478097	GO:0034405
biological_process	macromolecular complex subunit organization	563	0.0336461	GO:0043933
biological_process	negative regulation of T cell mediated cytotoxicity	4	0.000239049	GO:0001915
biological_process	plastid organization	56	0.00334668	GO:0009657
biological_process	organelle fusion	24	0.00143429	GO:0048284
biological_process	cytogamy	2	0.000119524	GO:0000755
biological_process	development of symbiont involved in interaction with host	2	0.000119524	GO:0044115
biological_process	cell activation involved in immune response	64	0.00382478	GO:0002263
biological_process	single-organism intracellular transport	396	0.0236658	GO:1902582
biological_process	positive regulation of response to stimulus	292	0.0174505	GO:0048584
biological_process	meristem initiation	6	0.000358573	GO:0010014
biological_process	signal transduction involved in filamentous growth	2	0.000119524	GO:0001402
biological_process	lipid localization	85	0.00507978	GO:0010876
biological_process	lens development in camera-type eye	2	0.000119524	GO:0002088
biological_process	cytoskeleton organization	280	0.0167334	GO:0007010
biological_process	common myeloid progenitor cell proliferation	1	5.97621e-05	GO:0035726
biological_process	negative regulation of transmembrane transport	4	0.000239049	GO:0034763
biological_process	regulation of nitrogen utilization	1	5.97621e-05	GO:0006808
biological_process	small molecule metabolic process	3636	0.217295	GO:0044281
biological_process	ascospore formation	4	0.000239049	GO:0030437
biological_process	cell budding	3	0.000179286	GO:0007114
biological_process	positive regulation of muscle adaptation	1	5.97621e-05	GO:0014744
biological_process	modulation by symbiont of host cellular process	3	0.000179286	GO:0044068
biological_process	peroxisome organization	21	0.00125501	GO:0007031
biological_process	positive regulation of viral process	15	0.000896432	GO:0048524
biological_process	negative regulation of multicellular organismal process	81	0.00484073	GO:0051241
biological_process	thalamus development	2	0.000119524	GO:0021794
biological_process	positive regulation of circadian sleep/wake cycle, sleep	1	5.97621e-05	GO:0045938
biological_process	response to oomycetes	2	0.000119524	GO:0002239
biological_process	regulation of signal transduction	495	0.0295823	GO:0009966
biological_process	forward locomotion	1	5.97621e-05	GO:0043056
biological_process	regulation of female gonad development	4	0.000239049	GO:2000194
biological_process	regulation of hemostasis	11	0.000657384	GO:1900046
biological_process	cellular alkene metabolic process	5	0.000298811	GO:0043449
biological_process	His-Purkinje system development	1	5.97621e-05	GO:0003164
biological_process	negative regulation of molecular function	191	0.0114146	GO:0044092
biological_process	regulation of T cell mediated cytotoxicity	13	0.000776908	GO:0001914
biological_process	positive regulation of extracellular matrix organization	2	0.000119524	GO:1903055
biological_process	positive regulation of macromolecule metabolic process	418	0.0249806	GO:0010604
biological_process	ectopic germ cell programmed cell death	1	5.97621e-05	GO:0035234
biological_process	cellular alkane metabolic process	38	0.00227096	GO:0043446
biological_process	positive regulation of biomineral tissue development	2	0.000119524	GO:0070169
biological_process	organophosphate metabolic process	1706	0.101954	GO:0019637
biological_process	negative regulation of cell differentiation	97	0.00579693	GO:0045596
biological_process	seed dormancy process	8	0.000478097	GO:0010162
biological_process	system development	881	0.0526505	GO:0048731
biological_process	bone morphogenesis	10	0.000597621	GO:0060349
biological_process	positive regulation of signal transduction	186	0.0111158	GO:0009967
biological_process	monoamine transport	7	0.000418335	GO:0015844
biological_process	positive regulation of male gonad development	4	0.000239049	GO:2000020
biological_process	Golgi organization	18	0.00107572	GO:0007030
biological_process	RNA transport	30	0.00179286	GO:0050658
biological_process	developmental cell growth	83	0.00496026	GO:0048588
biological_process	positive regulation of cell division	9	0.000537859	GO:0051781
biological_process	establishment of protein localization	619	0.0369928	GO:0045184
biological_process	antibody-dependent cellular cytotoxicity	1	5.97621e-05	GO:0001788
biological_process	positive regulation of immune response	130	0.00776908	GO:0050778
biological_process	sperm capacitation	1	5.97621e-05	GO:0048240
biological_process	regulation of secondary metabolic process	3	0.000179286	GO:0043455
biological_process	T cell tolerance induction	2	0.000119524	GO:0002517
biological_process	regulation of epithelial cell migration	32	0.00191239	GO:0010632
biological_process	establishment or maintenance of cell polarity	34	0.00203191	GO:0007163
biological_process	oogenesis stage	2	0.000119524	GO:0022605
biological_process	cellular ketone metabolic process	101	0.00603598	GO:0042180
biological_process	pollen tube reception	1	5.97621e-05	GO:0010483
biological_process	regeneration	18	0.00107572	GO:0031099
biological_process	defense response by callose deposition in cell wall	3	0.000179286	GO:0052544
biological_process	antigen processing and presentation of peptide antigen	44	0.00262953	GO:0048002
biological_process	negative regulation of hormone metabolic process	2	0.000119524	GO:0032351
biological_process	antigen processing and presentation of peptide or polysaccharide antigen via MHC class II	20	0.00119524	GO:0002504
biological_process	stomatal complex formation	1	5.97621e-05	GO:0010376
biological_process	embryonic camera-type eye formation	1	5.97621e-05	GO:0060900
biological_process	regulation of response to red or far red light	5	0.000298811	GO:2000030
biological_process	positive regulation of synapse assembly	2	0.000119524	GO:0051965
biological_process	negative regulation of cardiac muscle tissue growth	2	0.000119524	GO:0055022
biological_process	negative regulation of macromolecule metabolic process	322	0.0192434	GO:0010605
biological_process	hypothalamus development	4	0.000239049	GO:0021854
biological_process	meiotic spindle organization	4	0.000239049	GO:0000212
biological_process	organelle localization	52	0.00310763	GO:0051640
biological_process	vitamin transport	8	0.000478097	GO:0051180
biological_process	sporocarp development involved in asexual reproduction	1	5.97621e-05	GO:0000905
biological_process	tissue morphogenesis	60	0.00358573	GO:0048729
biological_process	chondrocyte proliferation	1	5.97621e-05	GO:0035988
biological_process	response to anoxia	3	0.000179286	GO:0034059
biological_process	hormone catabolic process	5	0.000298811	GO:0042447
biological_process	regulation of peptide hormone secretion	14	0.00083667	GO:0090276
biological_process	positive regulation of cell cycle process	26	0.00155382	GO:0090068
biological_process	cellular aromatic compound metabolic process	4296	0.256738	GO:0006725
biological_process	ribosomal protein import into nucleus	1	5.97621e-05	GO:0006610
biological_process	suckling behavior	6	0.000358573	GO:0001967
biological_process	negative regulation of cell growth	25	0.00149405	GO:0030308
biological_process	floral organ senescence	1	5.97621e-05	GO:0080187
biological_process	regulation of lipoprotein particle clearance	2	0.000119524	GO:0010984
biological_process	regulation of transmembrane transport	28	0.00167334	GO:0034762
biological_process	heterocycle metabolic process	4332	0.25889	GO:0046483
biological_process	regulation of reproductive process	68	0.00406383	GO:2000241
biological_process	reproductive process in single-celled organism	6	0.000358573	GO:0022413
biological_process	establishment of ribosome localization	4	0.000239049	GO:0033753
biological_process	urea metabolic process	1	5.97621e-05	GO:0019627
biological_process	positive regulation of transport	83	0.00496026	GO:0051050
biological_process	cellular macromolecule localization	453	0.0270723	GO:0070727
biological_process	learning or memory	12	0.000717146	GO:0007611
biological_process	ectodermal placode development	1	5.97621e-05	GO:0071696
biological_process	meiotic DNA double-strand break formation	3	0.000179286	GO:0042138
biological_process	anther development	9	0.000537859	GO:0048653
biological_process	organelle fission	98	0.00585669	GO:0048285
biological_process	riboflavin metabolic process	32	0.00191239	GO:0006771
biological_process	phagocytosis	55	0.00328692	GO:0006909
biological_process	single-celled organism vegetative growth phase	1	5.97621e-05	GO:0072690
biological_process	organelle organization	820	0.049005	GO:0006996
biological_process	negative regulation of cellular process	577	0.0344828	GO:0048523
biological_process	positive regulation of branching involved in ureteric bud morphogenesis	1	5.97621e-05	GO:0090190
biological_process	positive regulation of lipid transport	7	0.000418335	GO:0032370
biological_process	interaction with host	41	0.00245025	GO:0051701
biological_process	anisotropic cell growth	2	0.000119524	GO:0051211
biological_process	innervation	2	0.000119524	GO:0060384
biological_process	positive regulation of multicellular organism growth	8	0.000478097	GO:0040018
biological_process	negative regulation of sequestering of calcium ion	13	0.000776908	GO:0051283
biological_process	regulation of response to alcohol	21	0.00125501	GO:1901419
biological_process	muscle structure development	73	0.00436264	GO:0061061
biological_process	positive regulation of RIG-I signaling pathway	1	5.97621e-05	GO:1900246
biological_process	amide transport	67	0.00400406	GO:0042886
biological_process	myeloid leukocyte activation	59	0.00352597	GO:0002274
biological_process	negative regulation of sequestering of triglyceride	2	0.000119524	GO:0010891
biological_process	regulation of extracellular matrix organization	11	0.000657384	GO:1903053
biological_process	locomotory behavior	13	0.000776908	GO:0007626
biological_process	regulation of hair cycle	1	5.97621e-05	GO:0042634
biological_process	positive regulation of mitochondrial depolarization	2	0.000119524	GO:0051901
biological_process	rRNA transport	1	5.97621e-05	GO:0051029
biological_process	negative regulation of leukocyte mediated cytotoxicity	7	0.000418335	GO:0001911
biological_process	negative regulation of inclusion body assembly	9	0.000537859	GO:0090084
biological_process	regulation of chromosome segregation	1	5.97621e-05	GO:0051983
biological_process	regulation of defense response to fungus	2	0.000119524	GO:1900150
biological_process	positive regulation of cell proliferation	99	0.00591645	GO:0008284
biological_process	negative regulation of adiponectin secretion	1	5.97621e-05	GO:0070164
biological_process	poly(hydroxyalkanoate) metabolic process	1	5.97621e-05	GO:1901440
biological_process	tissue migration	39	0.00233072	GO:0090130
biological_process	drug metabolic process	42	0.00251001	GO:0017144
biological_process	regulation of cellular response to growth factor stimulus	25	0.00149405	GO:0090287
biological_process	regulation of cell adhesion	60	0.00358573	GO:0030155
biological_process	negative regulation of tissue remodeling	4	0.000239049	GO:0034104
biological_process	regulation of developmental process	380	0.0227096	GO:0050793
biological_process	response to heat	89	0.00531883	GO:0009408
biological_process	regulation of seed development	1	5.97621e-05	GO:0080050
biological_process	behavioral defense response	2	0.000119524	GO:0002209
biological_process	negative regulation of response to alcohol	11	0.000657384	GO:1901420
biological_process	sleep	3	0.000179286	GO:0030431
biological_process	oxidation-reduction process	2043	0.122094	GO:0055114
biological_process	cerebellar cortex formation	1	5.97621e-05	GO:0021697
biological_process	negative regulation of cellular response to insulin stimulus	6	0.000358573	GO:1900077
biological_process	isotype switching	12	0.000717146	GO:0045190
biological_process	selenium compound metabolic process	3	0.000179286	GO:0001887
biological_process	spongiotrophoblast layer developmental growth	1	5.97621e-05	GO:0090214
biological_process	response to gravity	35	0.00209168	GO:0009629
biological_process	regulation of behavior	42	0.00251001	GO:0050795
biological_process	reproductive shoot system development	90	0.00537859	GO:0090567
biological_process	negative regulation of epidermis development	1	5.97621e-05	GO:0045683
biological_process	response to food	3	0.000179286	GO:0032094
biological_process	flavonoid metabolic process	32	0.00191239	GO:0009812
biological_process	synaptic growth at neuromuscular junction	2	0.000119524	GO:0051124
biological_process	regulation of beta-amyloid clearance	3	0.000179286	GO:1900221
biological_process	positive regulation of cardiac muscle cell proliferation	6	0.000358573	GO:0060045
biological_process	regulation of cellular component biogenesis	114	0.00681288	GO:0044087
biological_process	corticotropin secretion	1	5.97621e-05	GO:0051458
biological_process	regulation of gene silencing	6	0.000358573	GO:0060968
biological_process	cellular process involved in reproduction in multicellular organism	42	0.00251001	GO:0022412
biological_process	nerve development	2	0.000119524	GO:0021675
biological_process	generation of precursor metabolites and energy	673	0.0402199	GO:0006091
biological_process	regulation of Fc receptor mediated stimulatory signaling pathway	3	0.000179286	GO:0060368
biological_process	positive regulation of reproductive process	14	0.00083667	GO:2000243
biological_process	multicellular organismal homeostasis	48	0.00286858	GO:0048871
biological_process	negative T cell selection	12	0.000717146	GO:0043383
biological_process	multi-organism transport	16	0.000956194	GO:0044766
biological_process	fertilization	18	0.00107572	GO:0009566
biological_process	cellular response to endogenous stimulus	244	0.014582	GO:0071495
biological_process	cell growth	202	0.012072	GO:0016049
biological_process	lipid particle organization	1	5.97621e-05	GO:0034389
biological_process	regulation of myelination	1	5.97621e-05	GO:0031641
biological_process	shoot system development	158	0.00944242	GO:0048367
biological_process	organelle assembly	66	0.0039443	GO:0070925
biological_process	mitotic prometaphase	1	5.97621e-05	GO:0000236
biological_process	cell development	333	0.0199008	GO:0048468
biological_process	cellular response to redox state	1	5.97621e-05	GO:0071461
biological_process	negative regulation of calcium ion transport into cytosol	2	0.000119524	GO:0010523
biological_process	defense response to other organism	233	0.0139246	GO:0098542
biological_process	positive regulation of neurological system process	1	5.97621e-05	GO:0031646
biological_process	response to protozoan	9	0.000537859	GO:0001562
biological_process	conidium formation	1	5.97621e-05	GO:0048315
biological_process	retina development in camera-type eye	6	0.000358573	GO:0060041
biological_process	single-organism behavior	24	0.00143429	GO:0044708
biological_process	liver development	30	0.00179286	GO:0001889
biological_process	hair follicle morphogenesis	7	0.000418335	GO:0031069
biological_process	endocardial cushion formation	6	0.000358573	GO:0003272
biological_process	positive regulation of lipid metabolic process	18	0.00107572	GO:0045834
biological_process	regulation of cell shape	47	0.00280882	GO:0008360
biological_process	external encapsulating structure organization	90	0.00537859	GO:0045229
biological_process	regulation of organelle assembly	8	0.000478097	GO:1902115
biological_process	siderophore transport	4	0.000239049	GO:0015891
biological_process	regulation of nitrogen compound metabolic process	1242	0.0742246	GO:0051171
biological_process	positive regulation of organic acid transport	2	0.000119524	GO:0032892
biological_process	ethanolamine-containing compound metabolic process	25	0.00149405	GO:0042439
biological_process	plasma membrane organization	35	0.00209168	GO:0007009
biological_process	regulation of tolerance induction	2	0.000119524	GO:0002643
biological_process	regulation of vesicle-mediated transport	74	0.0044224	GO:0060627
biological_process	cellular nitrogen compound metabolic process	4412	0.263671	GO:0034641
biological_process	visual behavior	4	0.000239049	GO:0007632
biological_process	maternal process involved in female pregnancy	7	0.000418335	GO:0060135
biological_process	myeloid leukocyte migration	37	0.0022112	GO:0097529
biological_process	response to fungus	70	0.00418335	GO:0009620
biological_process	polyamine transport	6	0.000358573	GO:0015846
biological_process	protein insertion into mitochondrial membrane	4	0.000239049	GO:0051204
biological_process	response to dietary excess	1	5.97621e-05	GO:0002021
biological_process	positive regulation of transporter activity	6	0.000358573	GO:0032411
biological_process	foregut morphogenesis	6	0.000358573	GO:0007440
biological_process	drug transport	63	0.00376502	GO:0015893
biological_process	circadian sleep/wake cycle, sleep	2	0.000119524	GO:0050802
biological_process	cellular developmental process	668	0.0399211	GO:0048869
biological_process	cellular response to extracellular stimulus	77	0.00460169	GO:0031668
biological_process	cell activation	210	0.0125501	GO:0001775
biological_process	positive regulation of protein secretion	18	0.00107572	GO:0050714
biological_process	negative regulation of response to DNA damage stimulus	10	0.000597621	GO:2001021
biological_process	negative regulation of protein complex assembly	21	0.00125501	GO:0031333
biological_process	regulation of body fluid levels	118	0.00705193	GO:0050878
biological_process	midbrain development	4	0.000239049	GO:0030901
biological_process	face development	1	5.97621e-05	GO:0060324
biological_process	regulation of localization	303	0.0181079	GO:0032879
biological_process	negative regulation of floral organ abscission	1	5.97621e-05	GO:0060862
biological_process	olfactory lobe development	4	0.000239049	GO:0021988
biological_process	labyrinthine layer development	7	0.000418335	GO:0060711
biological_process	siderophore metabolic process	3	0.000179286	GO:0009237
biological_process	regulation of growth rate	1	5.97621e-05	GO:0040009
biological_process	regulation of the force of heart contraction	5	0.000298811	GO:0002026
biological_process	positive regulation of biosynthetic process	278	0.0166139	GO:0009891
biological_process	thiamine-containing compound metabolic process	17	0.00101596	GO:0042723
biological_process	diet induced thermogenesis	1	5.97621e-05	GO:0002024
biological_process	tooth mineralization	1	5.97621e-05	GO:0034505
biological_process	regulation of establishment of protein localization	69	0.00412359	GO:0070201
biological_process	regulation of lipopolysaccharide-mediated signaling pathway	3	0.000179286	GO:0031664
biological_process	regulation of chemotaxis	38	0.00227096	GO:0050920
biological_process	negative regulation of cell morphogenesis involved in differentiation	1	5.97621e-05	GO:0010771
biological_process	negative regulation of growth	27	0.00161358	GO:0045926
biological_process	multicellular organism growth	28	0.00167334	GO:0035264
biological_process	heart valve formation	6	0.000358573	GO:0003188
biological_process	premeiotic DNA replication	3	0.000179286	GO:0006279
biological_process	replication fork processing	1	5.97621e-05	GO:0031297
biological_process	formation of anatomical boundary	1	5.97621e-05	GO:0048859
biological_process	transport	2546	0.152154	GO:0006810
biological_process	insulin secretion	16	0.000956194	GO:0030073
biological_process	negative regulation of phagocytosis, engulfment	1	5.97621e-05	GO:0060101
biological_process	cerebral cortex development	5	0.000298811	GO:0021987
biological_process	negative regulation of telomere maintenance	3	0.000179286	GO:0032205
biological_process	negative regulation of multicellular organism growth	2	0.000119524	GO:0040015
biological_process	hair follicle development	16	0.000956194	GO:0001942
biological_process	blastocyst formation	3	0.000179286	GO:0001825
biological_process	negative regulation of muscle organ development	4	0.000239049	GO:0048635
biological_process	positive regulation of protein localization to nucleus	1	5.97621e-05	GO:1900182
biological_process	establishment of protein localization to mitochondrial membrane	5	0.000298811	GO:0090151
biological_process	mycelium development	8	0.000478097	GO:0043581
biological_process	regulation of cell death	262	0.0156577	GO:0010941
biological_process	phyllome development	92	0.00549812	GO:0048827
biological_process	negative regulation of cell projection organization	12	0.000717146	GO:0031345
biological_process	innate immune response	243	0.0145222	GO:0045087
biological_process	cargo loading into vesicle	1	5.97621e-05	GO:0035459
biological_process	behavioral response to pain	2	0.000119524	GO:0048266
biological_process	establishment of RNA localization	30	0.00179286	GO:0051236
biological_process	lymphocyte homeostasis	18	0.00107572	GO:0002260
biological_process	viral gene expression	40	0.00239049	GO:0019080
biological_process	carbohydrate derivative transport	33	0.00197215	GO:1901264
biological_process	establishment of plastid localization	5	0.000298811	GO:0051667
biological_process	activation of innate immune response	43	0.00256977	GO:0002218
biological_process	positive regulation of cell cycle	24	0.00143429	GO:0045787
biological_process	placenta blood vessel development	10	0.000597621	GO:0060674
biological_process	organonitrogen compound metabolic process	3132	0.187175	GO:1901564
biological_process	digestive tract morphogenesis	8	0.000478097	GO:0048546
biological_process	negative regulation of cell cycle process	32	0.00191239	GO:0010948
biological_process	T cell mediated cytotoxicity	15	0.000896432	GO:0001913
biological_process	fibroblast proliferation	15	0.000896432	GO:0048144
biological_process	immune response-regulating cell surface receptor signaling pathway involved in phagocytosis	21	0.00125501	GO:0002433
biological_process	muscle hypertrophy in response to stress	2	0.000119524	GO:0003299
biological_process	embryo sac development	38	0.00227096	GO:0009553
biological_process	cytokine production	138	0.00824718	GO:0001816
biological_process	negative regulation of hormone secretion	4	0.000239049	GO:0046888
biological_process	positive regulation of odontogenesis	1	5.97621e-05	GO:0042482
biological_process	regulation of receptor activity	9	0.000537859	GO:0010469
biological_process	positive regulation of multi-organism process	16	0.000956194	GO:0043902
biological_process	negative regulation of locomotion	35	0.00209168	GO:0040013
biological_process	cobalamin metabolic process	8	0.000478097	GO:0009235
biological_process	nicotinamide metabolic process	13	0.000776908	GO:0006769
biological_process	regulation of photoperiodism, flowering	1	5.97621e-05	GO:2000028
biological_process	cellular aldehyde metabolic process	137	0.00818741	GO:0006081
biological_process	negative regulation of signal transduction	150	0.00896432	GO:0009968
biological_process	prophase	4	0.000239049	GO:0051324
biological_process	entrainment of circadian clock	8	0.000478097	GO:0009649
biological_process	T cell costimulation	15	0.000896432	GO:0031295
biological_process	positive regulation of catabolic process	43	0.00256977	GO:0009896
biological_process	negative regulation of biomineral tissue development	4	0.000239049	GO:0070168
biological_process	multicellular organismal response to stress	5	0.000298811	GO:0033555
biological_process	branching involved in labyrinthine layer morphogenesis	3	0.000179286	GO:0060670
biological_process	transposition, DNA-mediated	22	0.00131477	GO:0006313
biological_process	modification of morphology or physiology of other organism	21	0.00125501	GO:0035821
biological_process	import into cell	1	5.97621e-05	GO:0098657
biological_process	regulation of response to stimulus	684	0.0408773	GO:0048583
biological_process	vegetative to reproductive phase transition of meristem	35	0.00209168	GO:0010228
biological_process	vacuole organization	24	0.00143429	GO:0007033
biological_process	regulation of cell activation	90	0.00537859	GO:0050865
biological_process	cellular component movement	310	0.0185263	GO:0006928
biological_process	Sertoli cell differentiation	1	5.97621e-05	GO:0060008
biological_process	filamentous growth of a population of unicellular organisms	4	0.000239049	GO:0044182
biological_process	cellular catabolic process	1475	0.0881492	GO:0044248
biological_process	aminoglycoside antibiotic biosynthetic process	34	0.00203191	GO:0030648
biological_process	response to symbiont	7	0.000418335	GO:0009608
biological_process	toxin transport	2	0.000119524	GO:1901998
biological_process	anther wall tapetum development	3	0.000179286	GO:0048658
biological_process	leukocyte degranulation	30	0.00179286	GO:0043299
biological_process	female pregnancy	30	0.00179286	GO:0007565
biological_process	positive regulation of cellular component movement	66	0.0039443	GO:0051272
biological_process	homeostatic process	403	0.0240841	GO:0042592
biological_process	regulation of bone resorption	10	0.000597621	GO:0045124
biological_process	negative regulation of immune effector process	19	0.00113548	GO:0002698
biological_process	signal transduction by phosphorylation	201	0.0120122	GO:0023014
biological_process	cell projection organization	160	0.00956194	GO:0030030
biological_process	positive regulation of tissue remodeling	8	0.000478097	GO:0034105
biological_process	regulation of centromere complex assembly	1	5.97621e-05	GO:0090230
biological_process	cellular response to abiotic stimulus	72	0.00430287	GO:0071214
biological_process	protein complex biogenesis	357	0.0213351	GO:0070271
biological_process	cell death	377	0.0225303	GO:0008219
biological_process	response to inorganic substance	440	0.0262953	GO:0010035
biological_process	positive regulation of cell growth	15	0.000896432	GO:0030307
biological_process	regulation of trophoblast cell migration	2	0.000119524	GO:1901163
biological_process	polyketide metabolic process	8	0.000478097	GO:0030638
biological_process	multi-organism reproductive behavior	13	0.000776908	GO:0044705
biological_process	regulation of leukocyte migration	26	0.00155382	GO:0002685
biological_process	stipule development	1	5.97621e-05	GO:0010865
biological_process	blood vessel morphogenesis	63	0.00376502	GO:0048514
biological_process	post-anal tail morphogenesis	1	5.97621e-05	GO:0036342
biological_process	lipid metabolic process	752	0.0449411	GO:0006629
biological_process	cellular biosynthetic process	4065	0.242933	GO:0044249
biological_process	embryonic organ development	36	0.00215144	GO:0048568
biological_process	regulation of respiratory gaseous exchange	1	5.97621e-05	GO:0043576
biological_process	circadian regulation of gene expression	7	0.000418335	GO:0032922
biological_process	cellular homeostasis	224	0.0133867	GO:0019725
biological_process	shoot system morphogenesis	40	0.00239049	GO:0010016
biological_process	positive regulation of response to cytokine stimulus	3	0.000179286	GO:0060760
biological_process	regulation of neurotransmitter secretion	3	0.000179286	GO:0046928
biological_process	mammary gland lobule development	2	0.000119524	GO:0061377
biological_process	auxin metabolic process	8	0.000478097	GO:0009850
[truncated: 871 more rows]
