# Supplementary material for: De Novo Sequencing and Assembly Analysis of the Pseudostellaria heterophylla Transcriptome
Source: PLoS One. 2016 Oct 20;11(10):e0164235. doi: 10.1371/journal.pone.0164235 (PMC5072632; doi:10.1371/journal.pone.0164235)
Supplement: S3 Table — (XLSX) [file pone.0164235.s014.xlsx]

## Sheet: Supplementary Table S3  pathway
PathWay	Pathway_definition	number_of_seqs	seqs_kos/genes_list	pathway_imagename
path:ko04977	Vitamin digestion and absorption	2	c53620_g1_i1(K14617);c93063_g1_i1(K14609);	ko04977.png
path:ko04664	Fc epsilon RI signaling pathway	52	c101279_g1_i1(K04441);c101306_g1_i1(K04392);c101657_g1_i1(K04371);c108843_g1_i1(K04368);c115100_g1_i1(K05854);c115381_g1_i1(K02649);c14014_g1_i1(K00922);c19169_g1_i1(K04392);c20328_g1_i1(K05854);c3595_g1_i1(K00922);c3595_g1_i2(K00922);c41352_g1_i1(K04368);c41352_g1_i2(K04368);c44293_g1_i1(K04392);c44293_g1_i2(K04392);c44443_g1_i1(K04392);c53316_g1_i1(K04392);c56999_g1_i1(K06276);c58349_g1_i1(K043…	ko04664.png
path:ko00563	Glycosylphosphatidylinositol(GPI)-anchor biosynthesis	36	c116295_g1_i1(K05291);c1760_g1_i1(K03858);c42897_g1_i1(K05287);c55646_g1_i1(K07542);c58465_g1_i1(K07541);c58465_g1_i2(K07541);c60027_g1_i1(K05293);c60027_g1_i2(K05293);c60027_g1_i3(K05293);c60027_g1_i4(K05293);c60027_g1_i5(K05293);c60027_g1_i7(K05293);c60487_g1_i1(K09658);c60719_g1_i1(K05289);c61873_g1_i1(K03434);c61873_g1_i2(K03434);c61873_g1_i3(K03434);c62069_g1_i1(K03858);c62069_g1_i2(K03858);…	ko00563.png
path:ko00830	Retinol metabolism	39	c103551_g1_i1(K13953);c115388_g1_i1(K13953);c119329_g1_i1(K00001);c120965_g1_i1(K07437);c122252_g1_i1(K13953);c124326_g1_i1(K13953);c125318_g1_i1(K13953);c125433_g1_i1(K00001);c13878_g1_i1(K00121);c1400_g1_i1(K00001);c20381_g1_i1(K00001);c31431_g1_i1(K00001);c32289_g1_i1(K13953);c32289_g2_i1(K13953);c32289_g3_i1(K13953);c32820_g1_i1(K13953);c36736_g1_i1(K00121);c41440_g1_i1(K13953);c46484_g1_i1(K…	ko00830.png
path:ko05222	Small cell lung cancer	45	c11264_g1_i1(K08738);c115381_g1_i1(K02649);c129163_g1_i1(K08524);c129723_g1_i1(K06476);c129842_g1_i1(K02580);c14014_g1_i1(K00922);c21598_g1_i1(K02219);c28252_g1_i1(K08738);c3595_g1_i1(K00922);c3595_g1_i2(K00922);c45255_g3_i1(K06620);c50274_g1_i1(K02219);c54439_g1_i1(K06620);c54439_g2_i1(K06620);c54590_g1_i1(K01522);c54590_g1_i2(K01522);c54590_g1_i3(K01522);c54590_g1_i4(K01522);c54590_g1_i5(K01522…	ko05222.png
path:ko04660	T cell receptor signaling pathway	64	c101279_g1_i1(K04441);c101657_g1_i1(K04371);c108843_g1_i1(K04368);c111289_g1_i1(K06478);c111313_g1_i1(K06453);c111335_g1_i1(K06268);c115381_g1_i1(K02649);c116323_g1_i1(K06478);c119686_g1_i1(K03083);c120410_g1_i1(K04513);c120886_g1_i1(K06478);c122396_g1_i1(K06451);c126790_g1_i1(K02581);c127530_g1_i1(K05856);c129842_g1_i1(K02580);c13245_g1_i1(K03083);c14014_g1_i1(K00922);c31133_g1_i1(K06268);c3595_…	ko04660.png
path:ko00650	Butanoate metabolism	88	c101608_g1_i1(K07511);c101828_g1_i1(K05973);c103666_g1_i1(K01653);c10417_g1_i1(K01580);c105063_g1_i1(K16871);c105801_g1_i1(K01580);c106092_g1_i1(K01907);c106192_g1_i1(K00248);c106573_g1_i1(K16871);c106654_g1_i1(K00656);c108318_g1_i1(K00626);c108822_g1_i1(K01653);c110062_g1_i1(K01782);c110578_g1_i1(K01641);c110857_g1_i1(K14534);c111778_g1_i1(K00239);c112011_g1_i1(K00626);c11613_g1_i1(K00626);c1169…	ko00650.png
path:ko04911	Insulin secretion	26	c103611_g1_i1(K13504);c103867_g1_i1(K02677);c106290_g1_i1(K09049);c108176_g1_i1(K07299);c108915_g1_i1(K13504);c116869_g1_i1(K05858);c120357_g1_i1(K04374);c122851_g1_i1(K04345);c125578_g1_i1(K04515);c127454_g1_i1(K04345);c129224_g1_i1(K09049);c13913_g1_i1(K09049);c20737_g1_i1(K09047);c21335_g1_i1(K05858);c21335_g1_i2(K05858);c32006_g1_i1(K04632);c32006_g1_i2(K04632);c68501_g1_i1(K05858);c70874_g1_…	ko04911.png
path:ko05030	Cocaine addiction	12	c106290_g1_i1(K09049);c120357_g1_i1(K04374);c122851_g1_i1(K04345);c127454_g1_i1(K04345);c129224_g1_i1(K09049);c129842_g1_i1(K02580);c13913_g1_i1(K09049);c20737_g1_i1(K09047);c32006_g1_i1(K04632);c32006_g1_i2(K04632);c71075_g1_i1(K09049);c73939_g1_i1(K00274);	ko05030.png
path:ko00945	Stilbenoid, diarylheptanoid and gingerol biosynthesis	22	c106163_g1_i1(K00517);c11366_g1_i1(K13065);c122299_g1_i1(K09754);c32321_g1_i1(K13065);c40305_g1_i2(K13065);c40579_g1_i1(K00588);c40579_g1_i2(K00588);c40579_g1_i3(K00588);c43526_g1_i2(K00517);c44741_g1_i1(K00588);c48927_g1_i2(K00517);c54137_g1_i1(K00517);c54137_g1_i2(K00517);c56466_g1_i1(K09754);c56466_g2_i1(K09754);c56466_g3_i1(K09754);c61898_g1_i1(K00487);c64567_g1_i1(K00487);c64567_g1_i2(K00487…	ko00945.png
path:ko03430	Mismatch repair	90	c101132_g1_i1(K10746);c101902_g1_i1(K03572);c102137_g1_i1(K03555);c10305_g1_i1(K03505);c103274_g1_i1(K02337);c105247_g1_i1(K07466);c106336_g1_i1(K03657);c106616_g1_i1(K02343);c107009_g1_i1(K07466);c108165_g1_i1(K01972);c108914_g1_i1(K07466);c110497_g1_i1(K02342);c115886_g1_i1(K08737);c116629_g1_i1(K08734);c120514_g1_i1(K02340);c124212_g1_i1(K03601);c125431_g1_i1(K02339);c126132_g1_i1(K03572);c127…	ko03430.png
path:ko04745	Phototransduction - fly	37	c101060_g1_i1(K05692);c103867_g1_i1(K02677);c116869_g1_i1(K05858);c125578_g1_i1(K04515);c21335_g1_i1(K05858);c21335_g1_i2(K05858);c21578_g1_i1(K02183);c31365_g1_i1(K02183);c35978_g1_i1(K05692);c41614_g1_i1(K05692);c41614_g2_i1(K05692);c43460_g1_i1(K05692);c5016_g1_i1(K05692);c50499_g1_i1(K05692);c50499_g2_i1(K05692);c50499_g2_i2(K05692);c50499_g3_i1(K05692);c53689_g1_i1(K05692);c54636_g1_i1(K0569…	ko04745.png
path:ko00760	Nicotinate and nicotinamide metabolism	43	c105119_g1_i1(K01950);c106216_g1_i1(K00858);c108155_g1_i1(K06210);c116646_g1_i1(K03462);c119413_g1_i1(K00322);c121005_g1_i1(K03783);c125399_g1_i1(K00763);c127407_g1_i1(K00278);c20292_g1_i1(K00858);c20655_g1_i1(K00858);c24703_g1_i1(K01513);c3539_g1_i1(K00858);c36460_g1_i1(K03787);c42725_g1_i1(K03517);c42725_g1_i2(K03517);c44134_g1_i1(K00278);c56687_g1_i1(K01081);c56687_g1_i10(K01081);c56687_g1_i3(…	ko00760.png
path:ko00514	Other types of O-glycan biosynthesis	11	c103591_g1_i1(K13667);c127947_g1_i1(K10967);c40180_g1_i1(K13667);c54516_g1_i1(K03691);c64254_g1_i1(K09667);c64254_g1_i2(K09667);c64254_g2_i1(K09667);c71615_g1_i1(K00728);c74250_g1_i1(K00778);c92002_g1_i1(K11703);c93812_g1_i1(K00728);	ko00514.png
path:ko04261	Adrenergic signaling in cardiomyocytes	110	c101279_g1_i1(K04441);c101657_g1_i1(K04371);c106290_g1_i1(K09049);c110603_g1_i1(K11584);c110728_g1_i1(K06269);c110753_g1_i1(K06269);c110964_g1_i1(K04382);c115381_g1_i1(K02649);c116869_g1_i1(K05858);c120357_g1_i1(K04374);c120997_g1_i1(K11584);c122851_g1_i1(K04345);c124147_g1_i1(K11583);c125578_g1_i1(K04515);c126042_g1_i1(K06269);c127454_g1_i1(K04345);c129224_g1_i1(K09049);c129799_g1_i1(K06269);c13…	ko04261.png
path:ko05203	Viral carcinogenesis	245	c101141_g1_i1(K05760);c101306_g1_i1(K04392);c101412_g1_i1(K04498);c101450_g1_i1(K04693);c101469_g1_i1(K06638);c101657_g1_i1(K04371);c101922_g1_i1(K04692);c103081_g1_i1(K06630);c103318_g1_i1(K00873);c103694_g1_i1(K05760);c103838_g1_i1(K11252);c105607_g1_i1(K03120);c106290_g1_i1(K09049);c108171_g1_i1(K16197);c108205_g1_i1(K02146);c108584_g1_i1(K05768);c110151_g1_i1(K06630);c110377_g1_i1(K00873);c11…	ko05203.png
path:ko04974	Protein digestion and absorption	22	c108900_g1_i1(K06236);c24918_g1_i1(K01285);c24918_g1_i2(K01285);c27914_g1_i1(K01285);c28100_g1_i1(K01285);c28100_g2_i1(K01285);c28191_g1_i1(K06238);c40961_g1_i1(K01285);c4348_g1_i1(K14207);c50154_g1_i1(K01285);c54489_g1_i1(K14207);c54489_g2_i1(K14207);c54489_g4_i2(K14207);c54729_g1_i1(K01285);c54729_g1_i2(K01285);c60071_g1_i1(K01278);c71787_g1_i1(K14207);c77958_g1_i1(K14207);c84391_g1_i1(K13867);…	ko04974.png
path:ko05131	Shigellosis	82	c101060_g1_i1(K05692);c101279_g1_i1(K04441);c101306_g1_i1(K04392);c101657_g1_i1(K04371);c101780_g1_i1(K05747);c110029_g1_i1(K03362);c111168_g1_i1(K05759);c11127_g1_i1(K06106);c111800_g1_i1(K05759);c120449_g1_i1(K05740);c124715_g1_i1(K06256);c125491_g1_i1(K05759);c126790_g1_i1(K02581);c127413_g1_i1(K05755);c127609_g1_i1(K05757);c129398_g1_i1(K05700);c129842_g1_i1(K02580);c18721_g1_i1(K05747);c1872…	ko05131.png
path:ko04145	Phagosome	230	c100012_g1_i1(K06498);c101060_g1_i1(K05692);c101306_g1_i1(K04392);c103473_g1_i1(K08057);c105213_g1_i1(K03661);c105267_g1_i1(K02154);c105644_g1_i1(K06461);c106257_g1_i1(K02155);c106347_g1_i1(K07375);c106401_g1_i1(K07374);c108202_g1_i1(K04391);c108205_g1_i1(K02146);c108728_g1_i1(K07889);c110112_g1_i1(K02154);c110534_g1_i1(K02150);c111202_g1_i1(K02145);c111561_g1_i1(K00914);c115460_g1_i1(K07374);c11…	ko04145.png
path:ko03060	Protein export	98	c101037_g1_i1(K03109);c103144_g1_i1(K03210);c103301_g1_i1(K03100);c103449_g1_i1(K13280);c103543_g1_i1(K03217);c103784_g1_i1(K03217);c105043_g1_i1(K03070);c108615_g1_i1(K03117);c110248_g1_i1(K09490);c110954_g1_i1(K03105);c111091_g1_i1(K03070);c111597_g1_i1(K03217);c115105_g1_i1(K09540);c120429_g1_i1(K09490);c120821_g1_i1(K09490);c120967_g1_i1(K09481);c122566_g1_i1(K03072);c124555_g1_i1(K03076);c12…	ko03060.png
path:ko00072	Synthesis and degradation of ketone bodies	16	c108318_g1_i1(K00626);c110578_g1_i1(K01641);c112011_g1_i1(K00626);c11613_g1_i1(K00626);c123013_g1_i1(K00626);c127257_g1_i1(K00626);c127564_g1_i1(K00626);c20456_g1_i1(K00626);c39827_g1_i1(K01641);c53232_g1_i1(K01640);c62259_g1_i1(K00626);c71345_g1_i1(K00626);c74201_g1_i1(K01641);c87104_g1_i1(K01029);c98219_g1_i1(K01641);c99415_g1_i1(K00019);	ko00072.png
path:ko04666	Fc gamma R-mediated phagocytosis	170	c100012_g1_i1(K06498);c101306_g1_i1(K04392);c101657_g1_i1(K04371);c101763_g1_i1(K01115);c101780_g1_i1(K05747);c103867_g1_i1(K02677);c106402_g1_i1(K00889);c108584_g1_i1(K05768);c108843_g1_i1(K04368);c108930_g1_i1(K01115);c11123_g1_i1(K08893);c11123_g1_i2(K08893);c111289_g1_i1(K06478);c111316_g1_i1(K00889);c115100_g1_i1(K05854);c115114_g1_i1(K12488);c115292_g1_i1(K18050);c115381_g1_i1(K02649);c1163…	ko04666.png
path:ko03440	Homologous recombination	139	c101920_g1_i1(K08775);c10305_g1_i1(K03505);c103274_g1_i1(K02337);c103833_g1_i1(K08775);c105111_g1_i1(K01159);c105247_g1_i1(K07466);c105698_g1_i1(K03629);c106126_g1_i1(K03629);c106616_g1_i1(K02343);c107009_g1_i1(K07466);c108914_g1_i1(K07466);c110497_g1_i1(K02342);c111859_g1_i1(K04066);c11244_g1_i1(K03165);c115338_g1_i1(K03583);c11582_g1_i1(K04066);c116054_g1_i1(K03165);c120217_g1_i1(K03655);c12035…	ko03440.png
path:ko05145	Toxoplasmosis	197	c101279_g1_i1(K04441);c101657_g1_i1(K04371);c101922_g1_i1(K04692);c10209_g1_i1(K04733);c103052_g1_i1(K03283);c103379_g1_i1(K03283);c106602_g1_i1(K03283);c10670_g1_i1(K03283);c108355_g1_i1(K03283);c108712_g1_i1(K03283);c109002_g1_i1(K03283);c110134_g1_i1(K03283);c110372_g1_i1(K03283);c110409_g1_i1(K03283);c110468_g1_i1(K03283);c110777_g1_i1(K04733);c111152_g1_i1(K03283);c111786_g1_i1(K13412);c1126…	ko05145.png
path:ko04112	Cell cycle - Caulobacter	57	c101547_g1_i1(K11357);c110115_g1_i1(K11749);c110627_g1_i1(K13587);c111502_g1_i1(K11749);c116293_g1_i1(K01358);c119763_g1_i1(K13581);c120166_g1_i1(K01338);c120433_g1_i1(K13590);c122515_g1_i1(K03590);c122560_g1_i1(K01338);c124744_g1_i1(K13582);c1247_g1_i1(K03531);c125535_g1_i1(K02563);c125885_g1_i1(K02563);c126414_g1_i1(K02313);c126535_g1_i1(K03588);c127145_g1_i1(K03589);c129902_g1_i1(K13581);c3138…	ko04112.png
path:ko00930	Caprolactam degradation	34	c101236_g1_i1(K00002);c101608_g1_i1(K07511);c101776_g1_i1(K00002);c105368_g1_i1(K00002);c106147_g1_i1(K00002);c108127_g1_i1(K00002);c110062_g1_i1(K01782);c11090_g1_i1(K00002);c116124_g1_i1(K01913);c116193_g1_i1(K00002);c116986_g1_i1(K00022);c119166_g1_i1(K00022);c120036_g1_i1(K07515);c122649_g1_i1(K01782);c127854_g1_i1(K00002);c129832_g1_i1(K00002);c130461_g1_i1(K01692);c33973_g1_i1(K00022);c7175…	ko00930.png
path:ko00473	D-Alanine metabolism	2	c120314_g1_i1(K01921);c125934_g1_i1(K01775);	ko00473.png
path:ko04060	Cytokine-cytokine receptor interaction	34	c10390_g1_i1(K05070);c119348_g1_i1(K04738);c126093_g1_i1(K05072);c126236_g1_i1(K04519);c126587_g1_i1(K05133);c128026_g1_i1(K05134);c129897_g1_i1(K05090);c15710_g1_i1(K05133);c25107_g1_i1(K04722);c51066_g1_i1(K05164);c51066_g1_i2(K05164);c51066_g1_i3(K05164);c51066_g1_i4(K05164);c60873_g1_i1(K04175);c60873_g1_i2(K05050);c71551_g1_i1(K05134);c73799_g1_i1(K13375);c75578_g1_i1(K05070);c77252_g1_i1(K0…	ko04060.png
path:ko00430	Taurine and hypotaurine metabolism	47	c10417_g1_i1(K01580);c105801_g1_i1(K01580);c105836_g1_i1(K00681);c106261_g1_i1(K13788);c106905_g1_i1(K00681);c115397_g1_i1(K00681);c120422_g1_i1(K03119);c129372_g1_i1(K00681);c13602_g1_i1(K01580);c15987_g1_i1(K01580);c39772_g1_i1(K01580);c40154_g1_i2(K00681);c42740_g1_i1(K00681);c43135_g1_i1(K00681);c4530_g1_i1(K01580);c51526_g1_i1(K01580);c51526_g1_i2(K01580);c51665_g1_i1(K00681);c51950_g1_i1(K0…	ko00430.png
path:ko01200	Carbon metabolism	747	c10061_g1_i1(K00658);c101225_g1_i1(K00122);c101303_g1_i1(K00640);c101364_g1_i1(K01738);c101369_g1_i1(K00161);c101480_g1_i1(K01849);c101497_g1_i1(K00249);c101515_g1_i1(K00026);c101532_g1_i1(K00249);c101537_g1_i1(K00297);c101599_g1_i1(K00615);c101608_g1_i1(K07511);c101702_g1_i1(K00122);c101835_g1_i1(K00615);c101890_g1_i1(K01637);c101891_g1_i1(K01938);c102279_g1_i1(K01006);c103075_g1_i1(K01100);c103…	ko01200.png
path:ko04932	Non-alcoholic fatty liver disease (NAFLD)	204	c100031_g1_i1(K07199);c101306_g1_i1(K04392);c103302_g1_i1(K00417);c103477_g1_i1(K02263);c103905_g1_i1(K08822);c105787_g1_i1(K08852);c105971_g1_i1(K03956);c106111_g1_i1(K00235);c106208_g1_i1(K03237);c106874_g1_i1(K00234);c108377_g1_i1(K00234);c108642_g1_i1(K03941);c108658_g1_i1(K02265);c110780_g1_i1(K00417);c111019_g1_i1(K02267);c111083_g1_i1(K00236);c111165_g1_i1(K02261);c111285_g1_i1(K03942);c11…	ko04932.png
path:ko04750	Inflammatory mediator regulation of TRP channels	52	c101279_g1_i1(K04441);c103867_g1_i1(K02677);c110728_g1_i1(K06269);c110753_g1_i1(K06269);c115292_g1_i1(K18050);c115381_g1_i1(K02649);c116869_g1_i1(K05858);c122851_g1_i1(K04345);c125578_g1_i1(K04515);c126042_g1_i1(K06269);c126236_g1_i1(K04519);c127454_g1_i1(K04345);c129799_g1_i1(K06269);c14014_g1_i1(K00922);c21335_g1_i1(K05858);c21335_g1_i2(K05858);c21578_g1_i1(K02183);c31365_g1_i1(K02183);c32006_g…	ko04750.png
path:ko00513	Various types of N-glycan biosynthesis	51	c105202_g1_i1(K12667);c105985_g1_i1(K12669);c122623_g1_i1(K12669);c124356_g1_i1(K12667);c127366_g1_i1(K05535);c20463_g1_i1(K01230);c24202_g1_i1(K07151);c3208_g1_i1(K12669);c43313_g1_i1(K03843);c43313_g1_i2(K03843);c45021_g1_i1(K12667);c46733_g1_i1(K03844);c47987_g1_i1(K01230);c50754_g1_i1(K00753);c51845_g1_i1(K00726);c51845_g1_i2(K00726);c54210_g1_i1(K12670);c54234_g1_i1(K01230);c54234_g1_i2(K012…	ko00513.png
path:ko00130	Ubiquinone and other terpenoid-quinone biosynthesis	76	c103600_g1_i1(K06126);c103809_g1_i1(K01904);c10385_g1_i1(K00815);c106771_g1_i1(K00568);c108238_g1_i1(K03688);c110399_g1_i1(K01661);c111191_g1_i1(K01904);c111665_g1_i1(K02551);c115808_g1_i1(K03185);c119035_g1_i1(K00457);c122658_g1_i1(K00815);c124684_g1_i1(K03182);c127077_g1_i1(K03688);c130436_g1_i1(K02548);c20422_g1_i1(K12502);c35186_g1_i1(K03179);c37234_g1_i1(K12501);c45063_g1_i1(K00815);c48059_g…	ko00130.png
path:ko04966	Collecting duct acid secretion	44	c105267_g1_i1(K02154);c106257_g1_i1(K02155);c108205_g1_i1(K02146);c110112_g1_i1(K02154);c110534_g1_i1(K02150);c111202_g1_i1(K02145);c116354_g1_i1(K02145);c122148_g1_i1(K02152);c126672_g1_i1(K02146);c20703_g1_i1(K02147);c24562_g1_i1(K02155);c27416_g1_i1(K02149);c27416_g1_i2(K02149);c31539_g1_i1(K02149);c3372_g1_i1(K02155);c40109_g1_i1(K02154);c42844_g1_i1(K02154);c42844_g1_i2(K02154);c42844_g1_i3(…	ko04966.png
path:ko03410	Base excision repair	73	c10305_g1_i1(K03505);c107024_g1_i1(K10563);c108165_g1_i1(K01972);c116802_g1_i1(K10802);c120315_g1_i1(K03575);c127776_g1_i1(K01971);c24752_g1_i1(K02324);c27855_g1_i1(K02328);c35882_g1_i1(K01246);c35882_g1_i2(K01246);c3593_g1_i1(K01246);c3752_g1_i1(K02324);c43422_g1_i1(K04799);c43422_g1_i2(K04799);c44722_g1_i1(K01246);c4549_g1_i1(K02327);c46458_g1_i1(K10798);c48776_g1_i1(K04802);c50333_g1_i1(K10798…	ko03410.png
path:ko04740	Olfactory transduction	13	c122851_g1_i1(K04345);c125578_g1_i1(K04515);c127454_g1_i1(K04345);c130164_g1_i1(K07376);c21578_g1_i1(K02183);c31365_g1_i1(K02183);c64304_g2_i1(K02183);c64304_g3_i1(K02183);c64485_g2_i1(K02183);c70874_g1_i1(K04515);c73390_g1_i1(K02183);c81765_g1_i1(K02183);c91231_g1_i1(K02183);	ko04740.png
path:ko05160	Hepatitis C	80	c101279_g1_i1(K04441);c101450_g1_i1(K04693);c101657_g1_i1(K04371);c101922_g1_i1(K04692);c105346_g1_i1(K14216);c106208_g1_i1(K03237);c110587_g1_i1(K08845);c110964_g1_i1(K04382);c111856_g1_i1(K03237);c115331_g1_i1(K06508);c115381_g1_i1(K02649);c119686_g1_i1(K03083);c124461_g1_i1(K09447);c125820_g1_i1(K11219);c129163_g1_i1(K08524);c129842_g1_i1(K02580);c130404_g1_i1(K04693);c13245_g1_i1(K03083);c140…	ko05160.png
path:ko05020	Prion diseases	54	c101657_g1_i1(K04371);c106502_g1_i1(K04565);c108227_g1_i1(K04565);c108843_g1_i1(K04368);c110248_g1_i1(K09490);c111154_g1_i1(K04565);c111983_g1_i1(K09553);c120429_g1_i1(K09490);c120535_g1_i1(K04565);c120821_g1_i1(K09490);c122851_g1_i1(K04345);c124959_g1_i1(K09553);c126236_g1_i1(K04519);c126399_g1_i1(K09490);c127454_g1_i1(K04345);c129174_g1_i1(K09490);c129742_g1_i1(K09490);c130112_g1_i1(K09490);c27…	ko05020.png
path:ko04391	Hippo signaling pathway - fly	65	c101060_g1_i1(K05692);c103081_g1_i1(K06630);c108171_g1_i1(K16197);c110151_g1_i1(K06630);c110964_g1_i1(K04382);c111489_g1_i1(K06630);c120022_g1_i1(K04676);c120061_g1_i1(K06630);c120520_g1_i1(K06630);c19548_g1_i1(K06630);c20160_g1_i1(K04382);c20533_g1_i1(K16675);c2422_g1_i1(K06630);c24785_g1_i1(K06630);c2609_g1_i1(K06630);c2928_g1_i1(K16197);c32342_g1_i1(K06630);c33242_g1_i1(K06630);c35978_g1_i1(K0…	ko04391.png
path:ko00240	Pyrimidine metabolism	265	c101454_g1_i1(K01937);c101734_g1_i1(K01955);c101913_g1_i1(K00384);c10305_g1_i1(K03505);c103274_g1_i1(K02337);c105231_g1_i1(K03046);c105258_g1_i1(K10807);c105620_g1_i1(K00609);c106008_g1_i1(K01485);c106616_g1_i1(K02343);c108105_g1_i1(K01485);c108254_g1_i1(K00560);c108579_g1_i1(K03006);c110303_g1_i1(K03043);c110387_g1_i1(K03011);c110497_g1_i1(K02342);c110521_g1_i1(K00943);c11052_g1_i1(K01520);c1108…	ko00240.png
path:ko00900	Terpenoid backbone biosynthesis	91	c105696_g1_i1(K01662);c108318_g1_i1(K00626);c108831_g1_i1(K10960);c108896_g1_i1(K00099);c108903_g1_i1(K00919);c110105_g1_i1(K03526);c110578_g1_i1(K01641);c110647_g1_i1(K00021);c112011_g1_i1(K00626);c115568_g1_i1(K01770);c115657_g1_i1(K00787);c115987_g1_i1(K00919);c11613_g1_i1(K00626);c12012_g1_i1(K13789);c123013_g1_i1(K00626);c124810_g1_i1(K00806);c126356_g1_i1(K03527);c126860_g1_i1(K00099);c1272…	ko00900.png
path:ko05223	Non-small cell lung cancer	43	c101657_g1_i1(K04371);c103867_g1_i1(K02677);c108843_g1_i1(K04368);c110587_g1_i1(K08845);c115381_g1_i1(K02649);c129163_g1_i1(K08524);c14014_g1_i1(K00922);c3595_g1_i1(K00922);c3595_g1_i2(K00922);c41352_g1_i1(K04368);c41352_g1_i2(K04368);c45255_g3_i1(K06620);c54439_g1_i1(K06620);c54439_g2_i1(K06620);c54590_g1_i1(K01522);c54590_g1_i2(K01522);c54590_g1_i3(K01522);c54590_g1_i4(K01522);c54590_g1_i5(K015…	ko05223.png
path:ko04962	Vasopressin-regulated water reabsorption	44	c101268_g1_i1(K06027);c103611_g1_i1(K13504);c106650_g1_i1(K10418);c108728_g1_i1(K07889);c108915_g1_i1(K13504);c11462_g1_i1(K07904);c116355_g1_i1(K07889);c11803_g1_i1(K07904);c122140_g1_i1(K07904);c122851_g1_i1(K04345);c125506_g1_i1(K07904);c126016_g1_i1(K10418);c127454_g1_i1(K04345);c1564_g1_i1(K07904);c16074_g1_i1(K07904);c1779_g1_i1(K07904);c20737_g1_i1(K09047);c32006_g1_i1(K04632);c32006_g1_i2…	ko04962.png
path:ko04672	Intestinal immune network for IgA production	15	c125306_g1_i1(K06590);c27948_g1_i1(K06752);c45298_g1_i1(K06752);c45298_g2_i1(K06752);c45555_g1_i1(K06752);c61477_g1_i1(K06856);c64444_g1_i1(K06752);c64444_g1_i2(K06752);c64444_g1_i3(K06752);c71624_g1_i1(K06856);c73799_g1_i1(K13375);c77962_g1_i1(K05475);c85274_g1_i1(K06752);c93796_g1_i1(K06856);c98944_g1_i1(K06856);	ko04672.png
path:ko04340	Hedgehog signaling pathway	20	c110029_g1_i1(K03362);c119686_g1_i1(K03083);c122851_g1_i1(K04345);c125696_g1_i1(K06228);c126162_g1_i1(K06228);c127454_g1_i1(K04345);c13245_g1_i1(K03083);c21246_g1_i2(K06228);c39725_g1_i1(K06228);c55000_g1_i1(K02218);c55000_g1_i2(K02218);c55000_g1_i3(K02218);c55000_g1_i4(K02218);c58776_g2_i1(K02218);c58776_g2_i3(K02218);c79558_g1_i1(K03083);c87859_g1_i1(K03083);c91715_g1_i1(K08959);c99384_g1_i1(K0…	ko04340.png
path:ko04130	SNARE interactions in vesicular transport	57	c103611_g1_i1(K13504);c108915_g1_i1(K13504);c110344_g1_i1(K08493);c111573_g1_i1(K08498);c116560_g1_i1(K08508);c119703_g1_i1(K08504);c130577_g1_i1(K08508);c1549_g1_i1(K08493);c21120_g1_i1(K08488);c24144_g1_i1(K08488);c33559_g1_i1(K08496);c37169_g1_i1(K08516);c40208_g1_i1(K08486);c41134_g1_i1(K08515);c43745_g1_i1(K08503);c43745_g1_i2(K08503);c44858_g1_i1(K08504);c46660_g1_i1(K08489);c48038_g1_i1(K0…	ko04130.png
path:ko00624	Polycyclic aromatic hydrocarbon degradation	11	c106163_g1_i1(K00517);c129142_g1_i1(K00224);c43526_g1_i2(K00517);c48927_g1_i2(K00517);c54137_g1_i1(K00517);c54137_g1_i2(K00517);c73396_g1_i1(K00517);c78008_g1_i1(K00480);c86773_g1_i1(K00480);c91910_g1_i1(K00517);c99546_g1_i1(K00480);	ko00624.png
path:ko05218	Melanoma	32	c101657_g1_i1(K04371);c108843_g1_i1(K04368);c110587_g1_i1(K08845);c115381_g1_i1(K02649);c14014_g1_i1(K00922);c3595_g1_i1(K00922);c3595_g1_i2(K00922);c41352_g1_i1(K04368);c41352_g1_i2(K04368);c45255_g3_i1(K06620);c54439_g1_i1(K06620);c54439_g2_i1(K06620);c58349_g1_i1(K04371);c58349_g2_i1(K04371);c58349_g2_i2(K04371);c61192_g1_i1(K01110);c64389_g1_i1(K04371);c64389_g1_i2(K04371);c64389_g1_i3(K04371…	ko05218.png
path:ko00909	Sesquiterpenoid and triterpenoid biosynthesis	13	c116431_g1_i1(K00511);c2413_g1_i1(K00511);c27644_g1_i1(K00511);c43547_g1_i1(K15891);c43547_g1_i2(K15891);c55401_g1_i1(K00511);c55624_g1_i1(K00511);c55624_g2_i1(K00511);c60124_g1_i2(K15822);c61838_g1_i1(K15803);c73546_g1_i1(K00801);c79719_g1_i1(K15803);c87379_g1_i1(K15803);	ko00909.png
path:ko00051	Fructose and mannose metabolism	168	c103390_g1_i1(K00847);c103703_g1_i1(K00850);c105302_g1_i1(K00844);c105984_g1_i1(K03841);c106314_g1_i1(K02768);c106498_g1_i1(K17497);c106758_g1_i1(K01623);c106890_g1_i1(K00008);c106936_g1_i1(K01628);c108053_g1_i1(K01809);c110170_g1_i1(K01803);c110608_g1_i1(K00966);c110674_g1_i1(K15778);c110902_g1_i1(K01809);c115096_g1_i1(K00850);c115139_g1_i1(K00847);c116301_g1_i1(K00064);c116713_g1_i1(K00009);c11…	ko00051.png
path:ko04621	NOD-like receptor signaling pathway	56	c101279_g1_i1(K04441);c101657_g1_i1(K04371);c10666_g1_i1(K12795);c110392_g1_i1(K04079);c111814_g1_i1(K04079);c119234_g1_i1(K04079);c119631_g1_i1(K04079);c120636_g1_i1(K04079);c122655_g1_i1(K12799);c126236_g1_i1(K04519);c126790_g1_i1(K02581);c129842_g1_i1(K02580);c15530_g1_i1(K04079);c17995_g1_i1(K04079);c32721_g1_i1(K04079);c39703_g1_i1(K09487);c46765_g1_i1(K12795);c46765_g1_i3(K12795);c5168_g1_i…	ko04621.png
path:ko05152	Tuberculosis	211	c100012_g1_i1(K06498);c101279_g1_i1(K04441);c101412_g1_i1(K04498);c101657_g1_i1(K04371);c10209_g1_i1(K04733);c105071_g1_i1(K04043);c105213_g1_i1(K03661);c105267_g1_i1(K02154);c105644_g1_i1(K06461);c105718_g1_i1(K04043);c106128_g1_i1(K04077);c106257_g1_i1(K02155);c106865_g1_i1(K01078);c108202_g1_i1(K04391);c108205_g1_i1(K02146);c108728_g1_i1(K07889);c110112_g1_i1(K02154);c110159_g1_i1(K04043);c110…	ko05152.png
path:ko05012	Parkinson's disease	322	c101045_g1_i1(K02128);c101093_g1_i1(K02128);c101305_g1_i1(K02135);c103302_g1_i1(K00417);c103477_g1_i1(K02263);c103859_g1_i1(K15040);c105150_g1_i1(K02132);c105971_g1_i1(K03956);c106111_g1_i1(K00235);c106691_g1_i1(K05863);c106694_g1_i1(K05863);c106874_g1_i1(K00234);c107026_g1_i1(K02128);c108377_g1_i1(K00234);c108642_g1_i1(K03941);c108658_g1_i1(K02265);c108693_g1_i1(K05863);c110431_g1_i1(K03178);c11…	ko05012.png
path:ko04921	Oxytocin signaling pathway	133	c100031_g1_i1(K07199);c101060_g1_i1(K05692);c101657_g1_i1(K04371);c103431_g1_i1(K03234);c103867_g1_i1(K02677);c108095_g1_i1(K12751);c108222_g1_i1(K03234);c108843_g1_i1(K04368);c10940_g1_i1(K03234);c110317_g1_i1(K03234);c110728_g1_i1(K06269);c110753_g1_i1(K06269);c111287_g1_i1(K03234);c111335_g1_i1(K06268);c115381_g1_i1(K02649);c116763_g1_i1(K03234);c116869_g1_i1(K05858);c119781_g1_i1(K07359);c120…	ko04921.png
path:ko04011	MAPK signaling pathway - yeast	26	c101279_g1_i1(K04441);c103867_g1_i1(K02677);c108360_g1_i1(K11240);c109015_g1_i1(K01759);c119325_g1_i1(K01759);c120410_g1_i1(K04513);c18913_g1_i1(K09291);c48401_g1_i1(K01759);c51569_g1_i1(K01759);c51569_g1_i2(K01759);c51669_g2_i1(K11238);c68308_g1_i1(K11232);c74469_g1_i1(K11215);c78417_g1_i1(K11229);c82445_g1_i1(K11227);c84310_g1_i1(K11230);c84357_g1_i1(K09291);c84373_g1_i1(K11236);c85323_g1_i1(K0…	ko04011.png
path:ko03050	Proteasome	113	c101388_g1_i1(K02729);c10490_g1_i1(K02726);c105748_g1_i1(K02730);c106743_g1_i1(K03064);c106900_g1_i1(K03036);c110325_g1_i1(K02726);c110333_g1_i1(K06697);c110677_g1_i1(K03033);c111046_g1_i1(K11599);c111979_g1_i1(K02735);c115456_g1_i1(K06697);c116242_g1_i1(K02725);c119309_g1_i1(K03036);c119643_g1_i1(K02734);c120704_g1_i1(K02734);c122976_g1_i1(K03066);c124641_g1_i1(K03037);c124929_g1_i1(K02731);c125…	ko03050.png
path:ko04120	Ubiquitin mediated proteolysis	220	c103736_g1_i1(K10601);c105490_g1_i1(K10592);c105547_g1_i1(K03364);c105639_g1_i1(K10591);c105785_g1_i1(K03361);c108908_g1_i1(K10604);c110029_g1_i1(K03362);c110127_g1_i1(K03361);c110310_g1_i1(K10580);c110319_g1_i1(K10590);c110391_g1_i1(K10688);c110431_g1_i1(K03178);c110441_g1_i1(K06689);c110545_g1_i1(K10698);c111320_g1_i1(K03178);c11467_g1_i1(K10579);c11514_g1_i1(K03868);c116339_g1_i1(K04555);c1182…	ko04120.png
path:ko05144	Malaria	9	c106101_g1_i1(K06471);c108369_g1_i1(K05718);c115331_g1_i1(K06508);c125451_g1_i1(K06471);c126236_g1_i1(K04519);c21626_g1_i1(K13822);c54626_g1_i1(K06464);c73799_g1_i1(K13375);c83087_g1_i1(K04550);	ko05144.png
path:ko00984	Steroid degradation	1	c130030_g1_i1(K15982);	ko00984.png
path:ko04920	Adipocytokine signaling pathway	58	c100031_g1_i1(K07199);c101922_g1_i1(K04692);c105123_g1_i1(K01897);c105451_g1_i1(K01897);c106251_g1_i1(K01897);c108176_g1_i1(K07299);c110594_g1_i1(K01897);c111951_g1_i1(K01897);c116027_g1_i1(K01897);c116703_g1_i1(K01897);c119781_g1_i1(K07359);c120378_g1_i1(K01897);c120861_g1_i1(K01897);c122538_g1_i1(K01897);c125199_g1_i1(K07203);c126790_g1_i1(K02581);c129163_g1_i1(K08524);c129601_g1_i1(K01897);c12…	ko04920.png
path:ko00520	Amino sugar and nucleotide sugar metabolism	242	c101600_g1_i1(K01639);c101975_g1_i1(K01183);c102017_g1_i1(K01183);c102860_g1_i1(K12373);c103281_g1_i1(K01835);c103390_g1_i1(K00847);c103602_g1_i1(K13648);c105302_g1_i1(K00844);c105850_g1_i1(K17716);c105967_g1_i1(K01835);c106038_g1_i1(K01810);c106498_g1_i1(K17497);c106780_g1_i1(K00698);c108053_g1_i1(K01809);c108964_g1_i1(K00326);c110381_g1_i1(K00770);c110524_g1_i1(K12449);c110562_g1_i1(K10046);c11…	ko00520.png
path:ko05215	Prostate cancer	79	c101412_g1_i1(K04498);c101657_g1_i1(K04371);c108843_g1_i1(K04368);c110392_g1_i1(K04079);c110587_g1_i1(K08845);c111814_g1_i1(K04079);c115381_g1_i1(K02649);c119234_g1_i1(K04079);c119631_g1_i1(K04079);c119686_g1_i1(K03083);c120357_g1_i1(K04374);c120636_g1_i1(K04079);c122296_g1_i1(K04498);c125199_g1_i1(K07203);c129842_g1_i1(K02580);c13245_g1_i1(K03083);c14014_g1_i1(K00922);c15530_g1_i1(K04079);c17995…	ko05215.png
path:ko00040	Pentose and glucuronate interconversions	174	c101236_g1_i1(K00002);c101617_g1_i1(K01195);c101776_g1_i1(K00002);c10237_g1_i1(K00128);c10237_g1_i2(K00128);c103118_g1_i1(K01051);c105368_g1_i1(K00002);c106147_g1_i1(K00002);c106890_g1_i1(K00008);c108127_g1_i1(K00002);c110259_g1_i1(K00853);c110297_g1_i1(K00128);c110350_g1_i1(K00854);c110752_g1_i1(K00012);c110844_g1_i1(K01685);c11090_g1_i1(K00002);c111143_g1_i1(K00012);c111143_g2_i1(K00012);c11150…	ko00040.png
path:ko00450	Selenocompound metabolism	71	c101206_g1_i1(K01874);c101607_g1_i1(K01758);c101913_g1_i1(K00384);c103385_g1_i1(K00549);c106066_g1_i1(K00549);c10797_g1_i1(K01758);c115072_g1_i1(K01758);c115552_g1_i1(K00549);c116611_g1_i1(K00384);c119276_g1_i1(K00958);c119770_g1_i1(K00549);c122334_g1_i1(K00958);c124477_g1_i1(K01758);c126264_g1_i1(K01758);c126474_g1_i1(K00957);c129206_g1_i1(K00549);c129221_g1_i1(K00384);c130009_g1_i1(K01758);c159…	ko00450.png
path:ko00620	Pyruvate metabolism	225	c101369_g1_i1(K00161);c101515_g1_i1(K00026);c102279_g1_i1(K01006);c10237_g1_i1(K00128);c10237_g1_i2(K00128);c103318_g1_i1(K00873);c105383_g1_i1(K01638);c105702_g1_i1(K01961);c106261_g1_i1(K13788);c106291_g1_i1(K00627);c106611_g1_i1(K01006);c106611_g1_i2(K01006);c106654_g1_i1(K00656);c106962_g1_i1(K01895);c108179_g1_i1(K12972);c108318_g1_i1(K00626);c108344_g1_i1(K01610);c108750_g1_i1(K01649);c1087…	ko00620.png
path:ko02060	Phosphotransferase system (PTS)	14	c101266_g1_i1(K02756);c106314_g1_i1(K02768);c119990_g1_i1(K11183);c120085_g1_i1(K02768);c124766_g1_i1(K02760);c129989_g1_i1(K02804);c66388_g1_i1(K02775);c71603_g1_i1(K02809);c73173_g1_i1(K02774);c80690_g1_i1(K02806);c82877_g1_i1(K08483);c83532_g1_i1(K08484);c84046_g1_i1(K02804);c93023_g1_i1(K02793);	ko02060.png
path:ko00310	Lysine degradation	107	c10061_g1_i1(K00658);c101608_g1_i1(K07511);c101882_g1_i1(K09187);c10237_g1_i1(K00128);c10237_g1_i2(K00128);c106299_g1_i1(K09187);c106444_g1_i1(K00290);c108235_g1_i1(K00164);c108318_g1_i1(K00626);c108330_g1_i1(K00164);c108675_g1_i1(K00164);c110062_g1_i1(K01782);c110297_g1_i1(K00128);c111056_g1_i1(K11420);c112011_g1_i1(K00626);c115655_g1_i1(K00164);c115733_g1_i1(K11420);c11613_g1_i1(K00626);c116986…	ko00310.png
path:ko04973	Carbohydrate digestion and absorption	41	c105302_g1_i1(K00844);c115381_g1_i1(K02649);c119673_g1_i1(K00844);c124163_g1_i1(K00844);c129446_g1_i1(K12047);c14014_g1_i1(K00922);c3595_g1_i1(K00922);c3595_g1_i2(K00922);c45838_g1_i1(K01176);c45838_g1_i2(K01176);c46192_g1_i1(K01176);c46192_g1_i2(K01176);c56843_g1_i1(K00844);c56843_g2_i1(K00844);c56843_g3_i1(K00844);c58957_g2_i1(K00844);c58957_g3_i1(K00844);c61185_g1_i1(K00844);c61185_g1_i2(K0084…	ko04973.png
path:ko05031	Amphetamine addiction	50	c103867_g1_i1(K02677);c106290_g1_i1(K09049);c110728_g1_i1(K06269);c110753_g1_i1(K06269);c111335_g1_i1(K06268);c120357_g1_i1(K04374);c122851_g1_i1(K04345);c125578_g1_i1(K04515);c126042_g1_i1(K06269);c127454_g1_i1(K04345);c129224_g1_i1(K09049);c129799_g1_i1(K06269);c13913_g1_i1(K09049);c20737_g1_i1(K09047);c21578_g1_i1(K02183);c31133_g1_i1(K06268);c31365_g1_i1(K02183);c32006_g1_i1(K04632);c32006_g1…	ko05031.png
path:ko04022	cGMP-PKG signaling pathway	139	c101657_g1_i1(K04371);c103859_g1_i1(K15040);c106290_g1_i1(K09049);c106691_g1_i1(K05863);c106694_g1_i1(K05863);c108693_g1_i1(K05863);c108843_g1_i1(K04368);c110728_g1_i1(K06269);c110750_g1_i1(K05853);c110753_g1_i1(K06269);c111167_g1_i1(K05853);c111335_g1_i1(K06268);c115292_g1_i1(K18050);c115381_g1_i1(K02649);c116037_g1_i1(K09262);c116237_g1_i1(K05853);c116869_g1_i1(K05858);c116926_g1_i1(K05853);c12…	ko04022.png
path:ko05323	Rheumatoid arthritis	69	c105213_g1_i1(K03661);c105267_g1_i1(K02154);c106257_g1_i1(K02155);c108205_g1_i1(K02146);c108369_g1_i1(K05718);c110112_g1_i1(K02154);c110534_g1_i1(K02150);c111202_g1_i1(K02145);c116354_g1_i1(K02145);c122148_g1_i1(K02152);c126236_g1_i1(K04519);c126672_g1_i1(K02146);c20703_g1_i1(K02147);c24562_g1_i1(K02155);c24651_g1_i1(K01365);c27416_g1_i1(K02149);c27416_g1_i2(K02149);c27948_g1_i1(K06752);c31539_g1…	ko05323.png
path:ko04270	Vascular smooth muscle contraction	61	c101657_g1_i1(K04371);c103867_g1_i1(K02677);c105348_g1_i1(K12330);c108095_g1_i1(K12751);c108843_g1_i1(K04368);c110587_g1_i1(K08845);c110728_g1_i1(K06269);c110753_g1_i1(K06269);c115292_g1_i1(K18050);c116869_g1_i1(K05858);c120410_g1_i1(K04513);c122851_g1_i1(K04345);c126042_g1_i1(K06269);c127454_g1_i1(K04345);c129735_g1_i1(K17457);c129799_g1_i1(K06269);c21335_g1_i1(K05858);c21335_g1_i2(K05858);c2157…	ko04270.png
path:ko00362	Benzoate degradation	36	c101608_g1_i1(K07511);c103220_g1_i1(K10219);c108084_g1_i1(K07513);c108318_g1_i1(K00626);c111062_g1_i1(K04110);c111359_g1_i1(K03381);c112011_g1_i1(K00626);c115336_g1_i1(K07513);c11613_g1_i1(K00626);c11613_g1_i2(K00632);c116515_g1_i1(K10217);c120036_g1_i1(K07515);c120105_g1_i1(K00074);c120206_g1_i1(K01857);c122035_g1_i1(K07513);c123013_g1_i1(K00626);c125010_g1_i1(K05549);c127257_g1_i1(K00626);c1275…	ko00362.png
path:ko00010	Glycolysis / Gluconeogenesis	354	c101236_g1_i1(K00002);c101369_g1_i1(K00161);c101776_g1_i1(K00002);c10237_g1_i1(K00128);c10237_g1_i2(K00128);c103080_g1_i1(K01834);c103281_g1_i1(K01835);c103318_g1_i1(K00873);c103551_g1_i1(K13953);c103619_g1_i1(K01792);c103678_g1_i1(K01785);c103703_g1_i1(K00850);c104005_g1_i1(K15633);c105069_g1_i1(K00927);c105302_g1_i1(K00844);c105368_g1_i1(K00002);c105893_g1_i1(K01785);c105967_g1_i1(K01835);c1059…	ko00010.png
path:ko04612	Antigen processing and presentation	195	c101616_g1_i1(K01369);c103052_g1_i1(K03283);c103379_g1_i1(K03283);c103473_g1_i1(K08057);c105780_g1_i1(K01363);c106091_g1_i1(K09489);c106602_g1_i1(K03283);c10670_g1_i1(K03283);c108355_g1_i1(K03283);c108712_g1_i1(K03283);c109002_g1_i1(K03283);c110134_g1_i1(K03283);c110333_g1_i1(K06697);c110372_g1_i1(K03283);c110392_g1_i1(K04079);c110409_g1_i1(K03283);c110468_g1_i1(K03283);c110492_g1_i1(K09489);c110…	ko04612.png
path:ko00640	Propanoate metabolism	108	c101480_g1_i1(K01849);c101497_g1_i1(K00249);c101532_g1_i1(K00249);c101608_g1_i1(K07511);c103685_g1_i1(K00249);c105702_g1_i1(K01961);c106003_g1_i1(K01900);c106261_g1_i1(K13788);c10627_g1_i2(K01965);c106335_g1_i1(K01903);c106654_g1_i1(K00656);c106962_g1_i1(K01895);c108318_g1_i1(K00626);c108761_g1_i1(K01720);c110062_g1_i1(K01782);c112011_g1_i1(K00626);c115419_g1_i1(K01963);c11613_g1_i1(K00626);c1167…	ko00640.png
path:ko03013	RNA transport	323	c101372_g1_i1(K03249);c101477_g1_i1(K03262);c103225_g1_i1(K13025);c103933_g1_i1(K03258);c105107_g1_i1(K07936);c105943_g1_i1(K03251);c10595_g1_i1(K03257);c106208_g1_i1(K03237);c106266_g1_i1(K03231);c108184_g1_i1(K14314);c108567_g1_i1(K03246);c108572_g1_i1(K13126);c108816_g1_i1(K14326);c108824_g1_i1(K03242);c108876_g1_i1(K13126);c108943_g1_i1(K14306);c110034_g1_i1(K14297);c110047_g1_i1(K03259);c110…	ko03013.png
path:ko03070	Bacterial secretion system	55	c101605_g1_i1(K02454);c103144_g1_i1(K03210);c103543_g1_i1(K03217);c103784_g1_i1(K03217);c105043_g1_i1(K03070);c108615_g1_i1(K03117);c110551_g1_i1(K04057);c111091_g1_i1(K03070);c111597_g1_i1(K03217);c115067_g1_i1(K02455);c119602_g1_i1(K02453);c122504_g1_i1(K02455);c122566_g1_i1(K03072);c124555_g1_i1(K03076);c125604_g1_i1(K03204);c125809_g1_i1(K02456);c126239_g1_i1(K03072);c126967_g1_i1(K03106);c12…	ko03070.png
path:ko03030	DNA replication	97	c10305_g1_i1(K03505);c103274_g1_i1(K02337);c105247_g1_i1(K07466);c106616_g1_i1(K02343);c107009_g1_i1(K07466);c108165_g1_i1(K01972);c108569_g1_i1(K02316);c108914_g1_i1(K07466);c110497_g1_i1(K02342);c120514_g1_i1(K02340);c125431_g1_i1(K02339);c130380_g1_i1(K07466);c13684_g1_i1(K07466);c15489_g1_i1(K02210);c20191_g1_i1(K02316);c20545_g1_i1(K02540);c24752_g1_i1(K02324);c27855_g1_i1(K02328);c3752_g1_i…	ko03030.png
path:ko00633	Nitrotoluene degradation	6	c110414_g1_i1(K03520);c119536_g1_i1(K10680);c119855_g1_i1(K10680);c87597_g1_i1(K10680);c94356_g1_i1(K10680);c99490_g1_i1(K03520);	ko00633.png
path:ko05169	Epstein-Barr virus infection	350	c101279_g1_i1(K04441);c101412_g1_i1(K04498);c101922_g1_i1(K04692);c103052_g1_i1(K03283);c103081_g1_i1(K06630);c103379_g1_i1(K03283);c105107_g1_i1(K07936);c105607_g1_i1(K03120);c105639_g1_i1(K10591);c105898_g1_i1(K03115);c106602_g1_i1(K03283);c10670_g1_i1(K03283);c106743_g1_i1(K03064);c106900_g1_i1(K03036);c108171_g1_i1(K16197);c108355_g1_i1(K03283);c108369_g1_i1(K05718);c108579_g1_i1(K03006);c108…	ko05169.png
path:ko04940	Type I diabetes mellitus	57	c10417_g1_i1(K01580);c105801_g1_i1(K01580);c106128_g1_i1(K04077);c115905_g1_i1(K04077);c119759_g1_i1(K04077);c119936_g1_i1(K06751);c124376_g1_i1(K01294);c125227_g1_i1(K07818);c126236_g1_i1(K04519);c126514_g1_i1(K04077);c13602_g1_i1(K01580);c15987_g1_i1(K01580);c1669_g1_i1(K04077);c1669_g1_i2(K04077);c24306_g1_i1(K07818);c27948_g1_i1(K06752);c28179_g1_i1(K04077);c28179_g2_i1(K04077);c28179_g2_i2(K…	ko04940.png
path:ko04380	Osteoclast differentiation	92	c100012_g1_i1(K06498);c101279_g1_i1(K04441);c101306_g1_i1(K04392);c101450_g1_i1(K04693);c101573_g1_i1(K06512);c101657_g1_i1(K04371);c108843_g1_i1(K04368);c108962_g1_i1(K14381);c111122_g1_i1(K14381);c111335_g1_i1(K06268);c115381_g1_i1(K02649);c119270_g1_i1(K06493);c120198_g1_i1(K09253);c122779_g1_i1(K14381);c125820_g1_i1(K11219);c126236_g1_i1(K04519);c126310_g1_i1(K06551);c126587_g1_i1(K05133);c12…	ko04380.png
path:ko01120	Microbial metabolism in diverse environments	1106	c10061_g1_i1(K00658);c101123_g1_i1(K03385);c101225_g1_i1(K00122);c101236_g1_i1(K00002);c101303_g1_i1(K00640);c101364_g1_i1(K01738);c101369_g1_i1(K00161);c101480_g1_i1(K01849);c101515_g1_i1(K00026);c101537_g1_i1(K00297);c101599_g1_i1(K00615);c101608_g1_i1(K07511);c101635_g1_i1(K00380);c101702_g1_i1(K00122);c101776_g1_i1(K00002);c101835_g1_i1(K00615);c101890_g1_i1(K01637);c101891_g1_i1(K01938);c101…	ko01120.png
path:ko04918	Thyroid hormone synthesis	60	c103867_g1_i1(K02677);c106290_g1_i1(K09049);c110248_g1_i1(K09490);c110491_g1_i1(K00383);c11371_g1_i1(K00432);c116361_g1_i1(K00383);c116869_g1_i1(K05858);c120357_g1_i1(K04374);c120429_g1_i1(K09490);c120464_g1_i1(K00383);c120821_g1_i1(K09490);c122851_g1_i1(K04345);c124331_g1_i1(K00383);c126399_g1_i1(K09490);c127454_g1_i1(K04345);c1284_g1_i1(K00432);c129174_g1_i1(K09490);c129224_g1_i1(K09049);c12974…	ko04918.png
path:ko00904	Diterpenoid biosynthesis	16	c116717_g1_i1(K04125);c31583_g1_i1(K04124);c44491_g2_i1(K04120);c51030_g1_i1(K05282);c51373_g1_i1(K05282);c58743_g1_i1(K04120);c58743_g1_i2(K04120);c62211_g1_i1(K04121);c62211_g1_i2(K04121);c62246_g1_i1(K04125);c62246_g1_i2(K04125);c62246_g1_i3(K04125);c62246_g1_i4(K04125);c6920_g1_i1(K04125);c6920_g1_i2(K04125);c94897_g1_i1(K04120);	ko00904.png
path:ko00591	Linoleic acid metabolism	38	c105234_g1_i1(K00454);c106383_g1_i1(K00454);c106629_g1_i1(K14674);c110342_g1_i1(K17863);c115783_g1_i1(K00454);c120208_g1_i1(K00100);c124445_g1_i1(K00454);c126049_g1_i1(K00100);c19636_g1_i1(K00454);c30933_g1_i1(K00454);c30933_g1_i2(K00454);c3194_g1_i1(K00454);c37130_g1_i1(K00454);c40438_g1_i1(K00454);c4126_g1_i1(K00454);c43969_g1_i1(K00454);c43969_g2_i1(K00454);c54862_g1_i1(K14674);c55025_g2_i1(K0…	ko00591.png
path:ko04725	Cholinergic synapse	44	c101657_g1_i1(K04371);c103867_g1_i1(K02677);c108843_g1_i1(K04368);c115381_g1_i1(K02649);c116033_g1_i1(K04542);c116869_g1_i1(K05858);c120357_g1_i1(K04374);c122851_g1_i1(K04345);c125578_g1_i1(K04515);c126459_g1_i1(K04536);c127454_g1_i1(K04345);c14014_g1_i1(K00922);c20737_g1_i1(K09047);c21335_g1_i1(K05858);c21335_g1_i2(K05858);c27483_g1_i1(K04537);c27483_g1_i2(K04537);c3595_g1_i1(K00922);c3595_g1_i2…	ko04725.png
path:ko04210	Apoptosis	60	c10209_g1_i1(K04733);c110777_g1_i1(K04733);c111335_g1_i1(K06268);c11264_g1_i1(K08738);c115381_g1_i1(K02649);c119348_g1_i1(K04738);c122851_g1_i1(K04345);c125120_g1_i1(K04724);c126236_g1_i1(K04519);c127454_g1_i1(K04345);c129842_g1_i1(K02580);c14014_g1_i1(K00922);c21196_g1_i1(K04733);c25107_g1_i1(K04722);c28252_g1_i1(K08738);c30672_g1_i1(K04733);c31133_g1_i1(K06268);c3595_g1_i1(K00922);c3595_g1_i2(K…	ko04210.png
path:ko00790	Folate biosynthesis	38	c119337_g1_i1(K01665);c119552_g1_i1(K00796);c122581_g1_i1(K02619);c124609_g1_i1(K01113);c20493_g1_i1(K01307);c21054_g1_i1(K01930);c21125_g1_i1(K01930);c2347_g1_i1(K11754);c28235_g1_i1(K01307);c31022_g1_i1(K03637);c32584_g1_i1(K01930);c41185_g1_i1(K03639);c43727_g1_i1(K01930);c43727_g1_i2(K01930);c48388_g1_i1(K01930);c48388_g1_i2(K01930);c51593_g1_i1(K13998);c55537_g1_i1(K03635);c55537_g1_i2(K0363…	ko00790.png
path:ko05220	Chronic myeloid leukemia	42	c101657_g1_i1(K04371);c108843_g1_i1(K04368);c110587_g1_i1(K08845);c115381_g1_i1(K02649);c11868_g1_i1(K06067);c127378_g1_i1(K04496);c129842_g1_i1(K02580);c14014_g1_i1(K00922);c19523_g1_i1(K11223);c3595_g1_i1(K00922);c3595_g1_i2(K00922);c3972_g1_i1(K11224);c41352_g1_i1(K04368);c41352_g1_i2(K04368);c45255_g3_i1(K06620);c50370_g1_i1(K06067);c54439_g1_i1(K06620);c54439_g2_i1(K06620);c58349_g1_i1(K0437…	ko05220.png
path:ko01110	Biosynthesis of secondary metabolites	1932	c100002_g1_i1(K00430);c10040_g1_i1(K01703);c10061_g1_i1(K00658);c101041_g1_i1(K01940);c101064_g1_i1(K00430);c101236_g1_i1(K00002);c101270_g1_i1(K00430);c101334_g1_i1(K01658);c101369_g1_i1(K00161);c101397_g1_i1(K00789);c101497_g1_i1(K00249);c101515_g1_i1(K00026);c101532_g1_i1(K00249);c101533_g1_i1(K15745);c101599_g1_i1(K00615);c101608_g1_i1(K07511);c101667_g1_i1(K05933);c101717_g1_i1(K01091);c1017…
63);c78025_g1_i1(K00820);c78033_g1_i1(K14454);c78155_g1_i1(K02160);c78199_g1_i1(K00632);c78200_g1_i1(K01188);c78229_g1_i1(K00602);c78250_g1_i1(K09838);c78289_g1_i1(K12637);c78291_g1_i1(K01803);c78425_g1_i1(K01895);c78447_g1_i1(K01735);c78477_g1_i1(K00817);c78554_g1_i1(K00940);c78597_g1_i1(K01657);c78626_g1_i1(K00818);c78628_g1_i1(K00164);c78664_g1_i1(K01807);c78677_g1_i1(K00600);c78686_g1_i1(K000…	ko01110.png
path:ko04070	Phosphatidylinositol signaling system	115	c101227_g1_i1(K00913);c103324_g1_i1(K00888);c103376_g1_i1(K00901);c103867_g1_i1(K02677);c106402_g1_i1(K00889);c110186_g1_i1(K05857);c111316_g1_i1(K00889);c111561_g1_i1(K00914);c115174_g1_i1(K05857);c115381_g1_i1(K02649);c116869_g1_i1(K05858);c120473_g1_i1(K00889);c122549_g1_i1(K01092);c126481_g1_i1(K05857);c126737_g1_i1(K00901);c14014_g1_i1(K00922);c19518_g1_i1(K00889);c19518_g1_i2(K00889);c21335…	ko04070.png
path:ko04728	Dopaminergic synapse	96	c101279_g1_i1(K04441);c103867_g1_i1(K02677);c103905_g1_i1(K08822);c106290_g1_i1(K09049);c110603_g1_i1(K11584);c110728_g1_i1(K06269);c110753_g1_i1(K06269);c110964_g1_i1(K04382);c116033_g1_i1(K04542);c116869_g1_i1(K05858);c119686_g1_i1(K03083);c120357_g1_i1(K04374);c120997_g1_i1(K11584);c122851_g1_i1(K04345);c124147_g1_i1(K11583);c125578_g1_i1(K04515);c126042_g1_i1(K06269);c126459_g1_i1(K04536);c12…	ko04728.png
path:ko00052	Galactose metabolism	123	c101803_g1_i1(K06617);c101916_g1_i1(K01193);c103281_g1_i1(K01835);c103678_g1_i1(K01785);c103703_g1_i1(K00850);c105302_g1_i1(K00844);c105850_g1_i1(K17716);c105893_g1_i1(K01785);c105967_g1_i1(K01835);c105983_g1_i1(K01187);c106792_g1_i1(K01190);c110674_g1_i1(K15778);c11268_g1_i1(K00963);c115096_g1_i1(K00850);c115546_g1_i1(K01631);c119109_g1_i1(K01684);c119225_g1_i1(K01631);c119518_g1_i1(K00850);c119…	ko00052.png
path:ko04620	Toll-like receptor signaling pathway	59	c101279_g1_i1(K04441);c101306_g1_i1(K04392);c101657_g1_i1(K04371);c10209_g1_i1(K04733);c108202_g1_i1(K04391);c108843_g1_i1(K04368);c110777_g1_i1(K04733);c115381_g1_i1(K02649);c124461_g1_i1(K09447);c126236_g1_i1(K04519);c129091_g1_i1(K04391);c129842_g1_i1(K02580);c14014_g1_i1(K00922);c16330_g1_i1(K09447);c19169_g1_i1(K04392);c21196_g1_i1(K04733);c30672_g1_i1(K04733);c3595_g1_i1(K00922);c3595_g1_i2…	ko04620.png
path:ko04012	ErbB signaling pathway	46	c101657_g1_i1(K04371);c103867_g1_i1(K02677);c108843_g1_i1(K04368);c110587_g1_i1(K08845);c115381_g1_i1(K02649);c119686_g1_i1(K03083);c124288_g1_i1(K04688);c125199_g1_i1(K07203);c125578_g1_i1(K04515);c125850_g1_i1(K04688);c13245_g1_i1(K03083);c14014_g1_i1(K00922);c19523_g1_i1(K11223);c3595_g1_i1(K00922);c3595_g1_i2(K00922);c3972_g1_i1(K11224);c41352_g1_i1(K04368);c41352_g1_i2(K04368);c54779_g1_i1(K…	ko04012.png
path:ko00660	C5-Branched dibasic acid metabolism	26	c10040_g1_i1(K01703);c103666_g1_i1(K01653);c106335_g1_i1(K01903);c108822_g1_i1(K01653);c110036_g1_i1(K00052);c120067_g1_i1(K01902);c122475_g1_i1(K01704);c124362_g1_i1(K01652);c126533_g1_i1(K01902);c127261_g1_i1(K01652);c129521_g1_i1(K01704);c43693_g1_i1(K01652);c53627_g1_i1(K01704);c5665_g1_i1(K01653);c5767_g1_i1(K01703);c6363_g1_i1(K01653);c68841_g1_i1(K01652);c6972_g1_i1(K01652);c75526_g1_i1(K0…	ko00660.png
path:ko00523	Polyketide sugar unit biosynthesis	2	c60086_g1_i1(K12451);c86658_g1_i1(K00973);	ko00523.png
path:ko04711	Circadian rhythm - fly	5	c119686_g1_i1(K03083);c13245_g1_i1(K03083);c79558_g1_i1(K03083);c81933_g1_i1(K02633);c87859_g1_i1(K03083);	ko04711.png
path:ko04113	Meiosis - yeast	110	c10134_g1_i1(K06628);c103684_g1_i1(K01768);c110603_g1_i1(K11584);c110728_g1_i1(K06269);c110753_g1_i1(K06269);c110964_g1_i1(K04382);c115916_g1_i1(K06628);c120997_g1_i1(K11584);c122349_g1_i1(K02178);c122851_g1_i1(K04345);c126042_g1_i1(K06269);c126357_g1_i1(K03349);c126397_g1_i1(K03350);c127454_g1_i1(K04345);c127809_g1_i1(K08139);c129799_g1_i1(K06269);c129953_g1_i1(K03350);c13327_g1_i1(K02214);c1548…	ko04113.png
path:ko00970	Aminoacyl-tRNA biosynthesis	136	c101158_g1_i1(K01868);c101206_g1_i1(K01874);c102760_g1_i1(K01892);c105789_g1_i1(K02433);c105817_g1_i1(K01886);c106384_g1_i1(K01883);c108158_g1_i1(K01893);c108624_g1_i1(K01869);c108918_g1_i1(K01881);c110174_g1_i1(K01881);c110450_g1_i1(K04567);c111011_g1_i1(K01873);c11101_g1_i1(K04567);c111588_g1_i1(K01886);c11175_g1_i1(K01876);c11175_g1_i2(K01876);c115386_g1_i1(K01879);c115535_g1_i1(K01875);c11655…	ko00970.png
path:ko00643	Styrene degradation	12	c105210_g1_i1(K01501);c108640_g1_i1(K01501);c125546_g1_i1(K01555);c130456_g1_i1(K01040);c20241_g1_i1(K01555);c43267_g1_i1(K00451);c75951_g1_i1(K01426);c77447_g1_i1(K00146);c77946_g1_i1(K01426);c79196_g1_i1(K01426);c85018_g1_i1(K01426);c86189_g1_i1(K01721);	ko00643.png
path:ko00983	Drug metabolism - other enzymes	30	c101617_g1_i1(K01195);c103437_g1_i1(K00088);c105276_g1_i1(K01951);c21523_g1_i1(K00857);c24117_g1_i1(K01951);c25875_g1_i1(K00857);c33718_g1_i1(K00088);c35215_g1_i1(K00758);c35215_g1_i2(K00758);c41241_g1_i1(K00857);c41241_g1_i3(K00857);c43439_g1_i1(K00088);c51971_g1_i1(K01519);c53706_g1_i1(K00760);c5752_g1_i1(K00207);c5752_g1_i2(K00207);c58799_g1_i1(K13421);c61614_g1_i1(K01431);c66426_g14_i1(K01489…	ko00983.png
path:ko04111	Cell cycle - yeast	110	c10134_g1_i1(K06628);c103481_g1_i1(K06675);c105547_g1_i1(K03364);c105785_g1_i1(K03361);c110127_g1_i1(K03361);c110964_g1_i1(K04382);c11514_g1_i1(K03868);c115916_g1_i1(K06628);c122349_g1_i1(K02178);c126357_g1_i1(K03349);c126397_g1_i1(K03350);c127959_g1_i1(K02220);c129953_g1_i1(K03350);c13327_g1_i1(K02214);c15489_g1_i1(K02210);c20160_g1_i1(K04382);c20545_g1_i1(K02540);c21598_g1_i1(K02219);c2266_g1_i…	ko04111.png
path:ko00380	Tryptophan metabolism	126	c101608_g1_i1(K07511);c10237_g1_i1(K00128);c10237_g1_i2(K00128);c105210_g1_i1(K01501);c106581_g1_i1(K03781);c108235_g1_i1(K00164);c108318_g1_i1(K00626);c108330_g1_i1(K00164);c108640_g1_i1(K01501);c108675_g1_i1(K00164);c110062_g1_i1(K01782);c110297_g1_i1(K00128);c112011_g1_i1(K00626);c115655_g1_i1(K00164);c115955_g1_i1(K03781);c11613_g1_i1(K00626);c116515_g1_i1(K10217);c116679_g1_i1(K03781);c11697…	ko00380.png
path:ko04640	Hematopoietic cell lineage	35	c100012_g1_i1(K06498);c105644_g1_i1(K06461);c10742_g1_i1(K06457);c10742_g2_i1(K06457);c108202_g1_i1(K04391);c119270_g1_i1(K06493);c122396_g1_i1(K06451);c124715_g1_i1(K06256);c126093_g1_i1(K05072);c126236_g1_i1(K04519);c127830_g1_i1(K06449);c129076_g1_i1(K06473);c129091_g1_i1(K04391);c129723_g1_i1(K06476);c129897_g1_i1(K05090);c16021_g1_i1(K11140);c25419_g1_i1(K06475);c5789_g1_i1(K06458);c5789_g1_…	ko04640.png
path:ko04370	VEGF signaling pathway	59	c101141_g1_i1(K05760);c101279_g1_i1(K04441);c101306_g1_i1(K04392);c101657_g1_i1(K04371);c103694_g1_i1(K05760);c103867_g1_i1(K02677);c108843_g1_i1(K04368);c111335_g1_i1(K06268);c115381_g1_i1(K02649);c14014_g1_i1(K00922);c19169_g1_i1(K04392);c31133_g1_i1(K06268);c3595_g1_i1(K00922);c3595_g1_i2(K00922);c41352_g1_i1(K04368);c41352_g1_i2(K04368);c43177_g1_i1(K06268);c43177_g1_i2(K06268);c44293_g1_i1(K…	ko04370.png
path:ko00260	Glycine, serine and threonine metabolism	162	c101607_g1_i1(K01758);c103080_g1_i1(K01834);c104005_g1_i1(K15633);c105108_g1_i1(K00643);c105204_g1_i1(K00836);c106280_g1_i1(K00831);c10687_g1_i1(K00130);c106998_g1_i1(K00108);c10797_g1_i1(K01758);c108088_g1_i1(K01834);c108179_g1_i1(K12972);c110221_g1_i1(K00605);c110250_g1_i1(K00108);c110567_g1_i1(K00600);c110698_g1_i1(K00382);c111538_g1_i1(K00058);c115072_g1_i1(K01758);c115677_g1_i1(K00108);c1157…	ko00260.png
path:ko00300	Lysine biosynthesis	47	c101911_g1_i1(K00215);c105431_g1_i1(K01929);c106444_g1_i1(K00290);c115956_g1_i1(K00003);c122624_g1_i1(K00821);c126935_g1_i1(K01928);c127524_g1_i1(K01705);c129106_g1_i1(K10206);c130640_g1_i1(K01714);c20603_g1_i1(K01586);c3943_g1_i1(K00215);c46175_g1_i1(K01714);c58939_g1_i1(K00215);c58939_g2_i1(K00215);c58939_g3_i1(K00215);c58939_g4_i1(K00215);c58939_g5_i1(K00215);c58939_g7_i1(K00215);c58939_g8_i1(…	ko00300.png
path:ko00053	Ascorbate and aldarate metabolism	94	c10237_g1_i1(K00128);c10237_g1_i2(K00128);c105088_g1_i1(K00469);c106587_g1_i1(K00423);c110297_g1_i1(K00128);c110562_g1_i1(K10046);c110752_g1_i1(K00012);c111143_g1_i1(K00012);c111143_g2_i1(K00012);c111508_g1_i1(K00012);c115583_g1_i1(K00469);c116301_g1_i1(K00064);c120463_g1_i1(K00434);c122971_g1_i1(K17744);c124068_g1_i1(K00128);c126660_g1_i1(K00128);c126894_g1_i1(K00128);c127333_g1_i1(K10046);c1291…	ko00053.png
path:ko03020	RNA polymerase	83	c105231_g1_i1(K03046);c108579_g1_i1(K03006);c110303_g1_i1(K03043);c110387_g1_i1(K03011);c117010_g1_i1(K03025);c119033_g1_i1(K03014);c124229_g1_i1(K03044);c124441_g1_i1(K03008);c125321_g1_i1(K03040);c127573_g1_i1(K03043);c127660_g1_i1(K03043);c1487_g1_i1(K03015);c15902_g1_i1(K03014);c18950_g1_i1(K03046);c2529_g1_i1(K03006);c25895_g1_i1(K03046);c25895_g1_i2(K03046);c28479_g1_i1(K03007);c35996_g1_i1…	ko03020.png
path:ko00531	Glycosaminoglycan degradation	6	c101617_g1_i1(K01195);c102860_g1_i1(K12373);c21774_g1_i1(K07964);c40929_g1_i1(K12373);c54542_g1_i1(K12373);c56483_g1_i1(K07964);	ko00531.png
path:ko01100	Metabolic pathways	4046	c100002_g1_i1(K00430);c100008_g1_i1(K06445);c10040_g1_i1(K01703);c10061_g1_i1(K00658);c101041_g1_i1(K01940);c101045_g1_i1(K02128);c101064_g1_i1(K00430);c101074_g1_i1(K02707);c101093_g1_i1(K02128);c101112_g1_i1(K01968);c101225_g1_i1(K00122);c101227_g1_i1(K00913);c101236_g1_i1(K00002);c101261_g1_i1(K09458);c101270_g1_i1(K00430);c101274_g1_i1(K00404);c101303_g1_i1(K00640);c101305_g1_i1(K02135);c1013…
1_g2_i1(K04120);c44631_g2_i1(K01190);c44736_g1_i1(K02155);c44741_g1_i1(K00588);c44799_g1_i1(K00122);c44799_g1_i2(K00122);c44808_g1_i1(K00053);c44809_g1_i1(K00729);c4492_g1_i1(K00940);c44953_g1_i1(K00130);c44953_g1_i2(K00130);c45008_g1_i1(K01051);c45021_g1_i1(K12667);c45042_g1_i1(K00430);c45062_g1_i1(K00797);c45063_g1_i1(K00815);c45128_g1_i1(K00791);c45146_g1_i1(K00995);c45239_g1_i1(K00128);c45240…
_i1(K01714);c75098_g1_i1(K02145);c75115_g1_i1(K00122);c75120_g1_i1(K00059);c75122_g1_i1(K10046);c75136_g1_i1(K00026);c75177_g1_i1(K02227);c75184_g1_i1(K01225);c75219_g1_i1(K00140);c75226_g1_i1(K02327);c75262_g1_i1(K02273);c75266_g1_i1(K00100);c75275_g1_i1(K00228);c75318_g1_i1(K00261);c75320_g1_i1(K02132);c75340_g1_i1(K01251);c75400_g1_i1(K01613);c75436_g1_i1(K00121);c75485_g1_i1(K00948);c7548_g2_…	ko01100.png
path:ko01210	2-Oxocarboxylic acid metabolism	182	c10040_g1_i1(K01703);c103666_g1_i1(K01653);c103880_g1_i1(K00818);c105077_g1_i1(K01647);c105204_g1_i1(K00836);c105412_g1_i1(K00031);c106157_g1_i1(K00031);c106227_g1_i1(K00145);c106640_g1_i1(K01681);c106755_g1_i1(K01681);c108750_g1_i1(K01649);c108822_g1_i1(K01653);c110036_g1_i1(K00052);c110139_g1_i1(K12659);c110827_g1_i1(K14454);c111278_g1_i1(K01681);c111491_g1_i1(K01702);c115833_g1_i1(K00030);c116…	ko01210.png
path:ko05132	Salmonella infection	104	c101060_g1_i1(K05692);c101123_g1_i1(K03385);c101279_g1_i1(K04441);c101306_g1_i1(K04392);c101657_g1_i1(K04371);c101780_g1_i1(K05747);c106832_g1_i1(K06071);c108128_g1_i1(K06071);c108202_g1_i1(K04391);c111168_g1_i1(K05759);c111800_g1_i1(K05759);c111906_g1_i1(K04437);c115455_g1_i1(K15348);c119693_g1_i1(K04437);c122655_g1_i1(K12799);c125491_g1_i1(K05759);c126236_g1_i1(K04519);c126587_g1_i1(K05133);c12…	ko05132.png
path:ko00942	Anthocyanin biosynthesis	2	c56661_g1_i1(K12930);c64639_g1_i2(K12338);	ko00942.png
path:ko05214	Glioma	46	c101657_g1_i1(K04371);c103867_g1_i1(K02677);c108843_g1_i1(K04368);c110587_g1_i1(K08845);c115381_g1_i1(K02649);c125199_g1_i1(K07203);c125578_g1_i1(K04515);c14014_g1_i1(K00922);c21578_g1_i1(K02183);c31365_g1_i1(K02183);c3595_g1_i1(K00922);c3595_g1_i2(K00922);c41352_g1_i1(K04368);c41352_g1_i2(K04368);c45255_g3_i1(K06620);c54439_g1_i1(K06620);c54439_g2_i1(K06620);c58349_g1_i1(K04371);c58349_g2_i1(K04…	ko05214.png
path:ko04720	Long-term potentiation	74	c101412_g1_i1(K04498);c101657_g1_i1(K04371);c103867_g1_i1(K02677);c108843_g1_i1(K04368);c110587_g1_i1(K08845);c110728_g1_i1(K06269);c110742_g1_i1(K04604);c110753_g1_i1(K06269);c111335_g1_i1(K06268);c116869_g1_i1(K05858);c120357_g1_i1(K04374);c122296_g1_i1(K04498);c122851_g1_i1(K04345);c125578_g1_i1(K04515);c126042_g1_i1(K06269);c127454_g1_i1(K04345);c129799_g1_i1(K06269);c21335_g1_i1(K05858);c213…	ko04720.png
path:ko05150	Staphylococcus aureus infection	26	c100012_g1_i1(K06498);c105644_g1_i1(K06461);c108369_g1_i1(K05718);c27948_g1_i1(K06752);c36119_g1_i1(K06472);c39970_g1_i1(K04010);c45298_g1_i1(K06752);c45298_g2_i1(K06752);c45555_g1_i1(K06752);c54626_g1_i1(K06464);c61477_g1_i1(K06856);c61865_g1_i1(K06463);c62366_g1_i1(K04172);c62366_g1_i2(K04172);c64444_g1_i1(K06752);c64444_g1_i2(K06752);c64444_g1_i3(K06752);c71190_g1_i1(K11632);c71624_g1_i1(K0685…	ko05150.png
path:ko04976	Bile secretion	46	c108090_g1_i1(K05658);c108176_g1_i1(K07299);c110647_g1_i1(K00021);c120337_g1_i1(K05658);c122851_g1_i1(K04345);c125401_g1_i1(K05658);c127454_g1_i1(K04345);c129163_g1_i1(K08524);c15517_g1_i1(K05658);c15517_g2_i1(K05658);c15838_g1_i1(K05658);c15908_g1_i1(K05658);c19161_g1_i1(K05658);c20173_g1_i1(K05658);c20425_g1_i1(K05658);c2624_g1_i1(K00021);c28220_g1_i1(K00021);c31028_g1_i1(K00021);c31108_g1_i1(K…	ko04976.png
path:ko05322	Systemic lupus erythematosus	110	c100012_g1_i1(K06498);c101665_g1_i1(K11086);c103838_g1_i1(K11252);c105653_g1_i1(K11251);c111969_g1_i1(K05699);c115747_g1_i1(K11253);c119218_g1_i1(K11253);c122626_g1_i1(K11254);c124884_g1_i1(K11254);c126477_g1_i1(K11251);c127046_g1_i1(K11252);c13265_g1_i1(K05699);c13309_g1_i1(K11254);c1548_g1_i1(K11251);c20301_g1_i1(K11251);c25100_g1_i1(K11253);c27948_g1_i1(K06752);c28464_g1_i1(K11253);c30973_g1_i…	ko05322.png
path:ko04020	Calcium signaling pathway	119	c103859_g1_i1(K15040);c103867_g1_i1(K02677);c106691_g1_i1(K05863);c106694_g1_i1(K05863);c108693_g1_i1(K05863);c110186_g1_i1(K05857);c110742_g1_i1(K04604);c110750_g1_i1(K05853);c111167_g1_i1(K05853);c111335_g1_i1(K06268);c115174_g1_i1(K05857);c116237_g1_i1(K05853);c116869_g1_i1(K05858);c116926_g1_i1(K05853);c120570_g1_i1(K05863);c122378_g1_i1(K05863);c122851_g1_i1(K04345);c125265_g1_i1(K05863);c12…	ko04020.png
path:ko04914	Progesterone-mediated oocyte maturation	103	c101279_g1_i1(K04441);c101469_g1_i1(K06638);c101657_g1_i1(K04371);c105547_g1_i1(K03364);c108843_g1_i1(K04368);c110392_g1_i1(K04079);c110587_g1_i1(K08845);c111814_g1_i1(K04079);c115381_g1_i1(K02649);c119234_g1_i1(K04079);c119631_g1_i1(K04079);c120636_g1_i1(K04079);c122349_g1_i1(K02178);c122851_g1_i1(K04345);c126357_g1_i1(K03349);c126397_g1_i1(K03350);c127454_g1_i1(K04345);c129953_g1_i1(K03350);c14…	ko04914.png
path:ko00562	Inositol phosphate metabolism	152	c101227_g1_i1(K00913);c102008_g1_i1(K01858);c103324_g1_i1(K00888);c105088_g1_i1(K00469);c105843_g1_i1(K00010);c106402_g1_i1(K00889);c110170_g1_i1(K01803);c110186_g1_i1(K05857);c111316_g1_i1(K00889);c111561_g1_i1(K00914);c115174_g1_i1(K05857);c115583_g1_i1(K00469);c116071_g1_i1(K03337);c116869_g1_i1(K05858);c120473_g1_i1(K00889);c122549_g1_i1(K01092);c122998_g1_i1(K00010);c123011_g1_i1(K01803);c12…	ko00562.png
path:ko04622	RIG-I-like receptor signaling pathway	20	c101279_g1_i1(K04441);c103268_g1_i1(K10652);c116172_g1_i1(K12159);c122700_g1_i1(K12655);c124461_g1_i1(K09447);c126790_g1_i1(K02581);c126995_g1_i1(K12655);c129842_g1_i1(K02580);c16330_g1_i1(K09447);c21452_g1_i1(K08339);c33728_g1_i1(K09578);c42863_g1_i1(K11594);c48788_g2_i1(K11594);c58248_g1_i1(K12655);c58248_g1_i2(K12655);c78741_g1_i1(K00863);c85222_g1_i1(K00863);c8851_g1_i1(K04441);c8851_g1_i2(K0…	ko04622.png
path:ko00071	Fatty acid degradation	156	c100008_g1_i1(K06445);c101497_g1_i1(K00249);c101532_g1_i1(K00249);c101608_g1_i1(K07511);c10237_g1_i1(K00128);c10237_g1_i2(K00128);c103551_g1_i1(K13953);c103685_g1_i1(K00249);c105123_g1_i1(K01897);c105147_g1_i1(K00232);c105451_g1_i1(K01897);c106192_g1_i1(K00248);c106251_g1_i1(K01897);c108084_g1_i1(K07513);c108318_g1_i1(K00626);c110062_g1_i1(K01782);c110297_g1_i1(K00128);c110594_g1_i1(K01897);c1119…	ko00071.png
path:ko00903	Limonene and pinene degradation	46	c10237_g1_i1(K00128);c10237_g1_i2(K00128);c106163_g1_i1(K00517);c110062_g1_i1(K01782);c110297_g1_i1(K00128);c116124_g1_i1(K01913);c122649_g1_i1(K01782);c124068_g1_i1(K00128);c126660_g1_i1(K00128);c126894_g1_i1(K00128);c129699_g1_i1(K00128);c130461_g1_i1(K01692);c24866_g1_i1(K00128);c35353_g1_i1(K00128);c42918_g1_i1(K00128);c43526_g1_i2(K00517);c45239_g1_i1(K00128);c48927_g1_i2(K00517);c51045_g1_i…	ko00903.png
path:ko00710	Carbon fixation in photosynthetic organisms	242	c101515_g1_i1(K00026);c101599_g1_i1(K00615);c101835_g1_i1(K00615);c102279_g1_i1(K01006);c103075_g1_i1(K01100);c105069_g1_i1(K00927);c105984_g1_i1(K03841);c106323_g1_i1(K00134);c106611_g1_i1(K01006);c106611_g1_i2(K01006);c106758_g1_i1(K01623);c108344_g1_i1(K01610);c10890_g1_i1(K00615);c108961_g1_i1(K01602);c108967_g1_i1(K00615);c10989_g1_i1(K00927);c10997_g1_i1(K00029);c110129_g1_i1(K00855);c11017…	ko00710.png
path:ko00600	Sphingolipid metabolism	53	c106792_g1_i1(K01190);c110599_g1_i1(K00654);c111155_g1_i1(K04711);c111181_g1_i1(K12349);c119406_g1_i1(K00720);c120205_g1_i1(K04710);c120884_g1_i1(K04713);c125836_g1_i1(K00654);c125988_g1_i1(K07407);c126037_g1_i1(K07407);c130032_g1_i1(K04711);c1737_g1_i1(K04712);c17929_g1_i1(K12349);c19970_g1_i1(K00654);c21160_g1_i1(K04710);c2371_g1_i1(K01134);c2371_g1_i2(K01134);c25888_g1_i1(K04716);c31754_g1_i1(…	ko00600.png
path:ko02020	Two-component system	154	c101107_g1_i1(K03406);c101274_g1_i1(K00404);c101547_g1_i1(K11357);c106214_g1_i1(K03406);c106453_g1_i1(K01915);c108318_g1_i1(K00626);c108938_g1_i1(K13924);c110627_g1_i1(K13587);c110758_g1_i1(K07787);c111236_g1_i1(K01547);c111556_g1_i1(K09697);c111845_g1_i1(K00413);c112011_g1_i1(K00626);c11264_g1_i1(K08738);c115142_g1_i1(K07684);c115716_g1_i1(K07798);c115741_g1_i1(K07787);c11613_g1_i1(K00626);c1166…	ko02020.png
path:ko04919	Thyroid hormone signaling pathway	128	c101060_g1_i1(K05692);c101412_g1_i1(K04498);c101500_g1_i1(K02599);c101657_g1_i1(K04371);c103867_g1_i1(K02677);c108176_g1_i1(K07299);c108843_g1_i1(K04368);c108872_g1_i1(K11644);c110186_g1_i1(K05857);c115174_g1_i1(K05857);c115381_g1_i1(K02649);c116869_g1_i1(K05858);c11868_g1_i1(K06067);c119270_g1_i1(K06493);c119686_g1_i1(K03083);c120006_g1_i1(K02599);c120333_g1_i1(K15167);c120431_g1_i1(K02599);c120…	ko04919.png
path:ko05168	Herpes simplex infection	219	c101114_g1_i1(K12891);c101412_g1_i1(K04498);c101450_g1_i1(K04693);c105346_g1_i1(K14216);c105564_g1_i1(K11674);c105607_g1_i1(K03120);c105898_g1_i1(K03115);c106208_g1_i1(K03237);c106829_g1_i1(K12896);c108579_g1_i1(K03006);c108951_g1_i1(K03134);c110429_g1_i1(K12881);c110549_g1_i1(K11838);c110728_g1_i1(K06269);c110753_g1_i1(K06269);c111159_g1_i1(K15410);c111856_g1_i1(K03237);c11264_g1_i1(K08738);c116…	ko05168.png
path:ko00670	One carbon pool by folate	48	c101537_g1_i1(K00297);c101645_g1_i1(K00288);c101891_g1_i1(K01938);c105143_g1_i1(K00602);c105861_g1_i1(K11175);c108229_g1_i1(K01433);c108254_g1_i1(K00560);c108296_g1_i1(K00288);c108765_g1_i1(K00288);c110221_g1_i1(K00605);c110567_g1_i1(K00600);c115748_g1_i1(K00600);c122048_g1_i1(K00600);c122958_g1_i1(K00602);c126715_g1_i1(K00602);c129538_g1_i1(K00288);c130562_g1_i1(K08289);c130588_g1_i1(K00605);c14…	ko00670.png
path:ko04970	Salivary secretion	27	c103611_g1_i1(K13504);c103867_g1_i1(K02677);c108915_g1_i1(K13504);c116869_g1_i1(K05858);c122851_g1_i1(K04345);c127454_g1_i1(K04345);c130164_g1_i1(K07376);c21256_g1_i1(K13899);c21335_g1_i1(K05858);c21335_g1_i2(K05858);c21578_g1_i1(K02183);c31365_g1_i1(K02183);c32006_g1_i1(K04632);c32006_g1_i2(K04632);c33214_g1_i1(K13915);c64304_g2_i1(K02183);c64304_g3_i1(K02183);c64485_g2_i1(K02183);c68501_g1_i1(K…	ko04970.png
path:ko05110	Vibrio cholerae infection	96	c101060_g1_i1(K05692);c103867_g1_i1(K02677);c105213_g1_i1(K03661);c105267_g1_i1(K02154);c106257_g1_i1(K02155);c108205_g1_i1(K02146);c110112_g1_i1(K02154);c110534_g1_i1(K02150);c111202_g1_i1(K02145);c116354_g1_i1(K02145);c116581_g1_i1(K10949);c120967_g1_i1(K09481);c120984_g1_i1(K10949);c122148_g1_i1(K02152);c122851_g1_i1(K04345);c125714_g1_i1(K10956);c126672_g1_i1(K02146);c127454_g1_i1(K04345);c12…	ko05110.png
path:ko04540	Gap junction	89	c101657_g1_i1(K04371);c103867_g1_i1(K02677);c106347_g1_i1(K07375);c106401_g1_i1(K07374);c108843_g1_i1(K04368);c110742_g1_i1(K04604);c115460_g1_i1(K07374);c116150_g1_i1(K07375);c116869_g1_i1(K05858);c11885_g1_i1(K07374);c119862_g1_i1(K07375);c120519_g1_i1(K07374);c122390_g1_i1(K07375);c122851_g1_i1(K04345);c127454_g1_i1(K04345);c127493_g1_i1(K07374);c130164_g1_i1(K07376);c14088_g1_i1(K07374);c1408…	ko04540.png
path:ko02030	Bacterial chemotaxis	27	c101107_g1_i1(K03406);c103279_g1_i1(K10439);c106214_g1_i1(K03406);c108938_g1_i1(K13924);c110044_g1_i1(K10439);c119857_g1_i1(K10439);c122525_g1_i1(K02417);c124320_g1_i1(K03406);c125995_g1_i1(K03406);c127440_g1_i1(K00575);c64702_g1_i1(K12368);c73854_g1_i1(K12368);c75288_g1_i1(K13924);c75794_g1_i1(K10439);c75802_g1_i1(K03406);c78080_g1_i1(K03406);c81563_g1_i1(K03412);c81967_g1_i1(K03406);c82736_g1_i…	ko02030.png
path:ko04910	Insulin signaling pathway	175	c100031_g1_i1(K07199);c101366_g1_i1(K07195);c101657_g1_i1(K04371);c105302_g1_i1(K00844);c105772_g1_i1(K02991);c105984_g1_i1(K03841);c106588_g1_i1(K07192);c10775_g1_i1(K02991);c108838_g1_i1(K04372);c108843_g1_i1(K04368);c110047_g1_i1(K03259);c110093_g1_i1(K00693);c110417_g1_i1(K02991);c110499_g1_i1(K00688);c110587_g1_i1(K08845);c110728_g1_i1(K06269);c110729_g1_i1(K07192);c110753_g1_i1(K06269);c111…	ko04910.png
path:ko04742	Taste transduction	7	c122851_g1_i1(K04345);c126459_g1_i1(K04536);c127454_g1_i1(K04345);c32006_g1_i1(K04632);c32006_g1_i2(K04632);c54826_g1_i1(K04536);c74506_g1_i1(K04536);	ko04742.png
path:ko01051	Biosynthesis of ansamycins	32	c101599_g1_i1(K00615);c101835_g1_i1(K00615);c10890_g1_i1(K00615);c108967_g1_i1(K00615);c110575_g1_i1(K00615);c110907_g1_i1(K00615);c111080_g1_i1(K00615);c124663_g1_i1(K00615);c126651_g1_i1(K00615);c127396_g1_i1(K00615);c130311_g1_i1(K00615);c130388_g1_i1(K00615);c1714_g1_i1(K00615);c27707_g1_i1(K00615);c48350_g1_i1(K00615);c60639_g1_i1(K00615);c60639_g1_i2(K00615);c60639_g2_i1(K00615);c66388_g5_i…	ko01051.png
path:ko00590	Arachidonic acid metabolism	46	c105282_g1_i1(K00079);c105836_g1_i1(K00681);c106629_g1_i1(K14674);c106695_g1_i1(K00079);c106905_g1_i1(K00681);c111957_g1_i1(K01830);c11371_g1_i1(K00432);c115397_g1_i1(K00681);c120129_g1_i1(K00079);c1284_g1_i1(K00432);c129127_g1_i1(K00509);c129372_g1_i1(K00681);c15727_g1_i1(K00079);c35303_g1_i1(K00079);c35312_g1_i1(K00432);c35312_g2_i1(K00432);c40154_g1_i2(K00681);c4109_g1_i1(K00432);c42740_g1_i1(…	ko00590.png
path:ko00603	Glycosphingolipid biosynthesis - globo series	15	c102860_g1_i1(K12373);c125988_g1_i1(K07407);c126037_g1_i1(K07407);c31769_g1_i1(K07407);c40642_g1_i1(K01988);c40757_g1_i1(K01988);c40929_g1_i1(K12373);c50419_g1_i1(K07407);c50898_g1_i1(K07407);c50898_g2_i1(K07407);c50898_g3_i1(K07407);c54542_g1_i1(K12373);c58145_g1_i1(K07407);c58145_g2_i1(K07407);c58556_g1_i1(K01988);	ko00603.png
path:ko04110	Cell cycle	168	c10134_g1_i1(K06628);c101412_g1_i1(K04498);c101469_g1_i1(K06638);c103081_g1_i1(K06630);c105547_g1_i1(K03364);c108171_g1_i1(K16197);c110151_g1_i1(K06630);c111489_g1_i1(K06630);c11514_g1_i1(K03868);c115916_g1_i1(K06628);c11868_g1_i1(K06067);c119686_g1_i1(K03083);c120061_g1_i1(K06630);c120520_g1_i1(K06630);c122296_g1_i1(K04498);c122349_g1_i1(K02178);c126357_g1_i1(K03349);c126397_g1_i1(K03350);c12995…	ko04110.png
path:ko00623	Toluene degradation	5	c111359_g1_i1(K03381);c125139_g1_i1(K00141);c43226_g1_i1(K01061);c65019_g2_i1(K01061);c92402_g1_i1(K00055);	ko00623.png
path:ko04068	FoxO signaling pathway	137	c100031_g1_i1(K07199);c101279_g1_i1(K04441);c101412_g1_i1(K04498);c101657_g1_i1(K04371);c101718_g1_i1(K13303);c101922_g1_i1(K04692);c105418_g1_i1(K08341);c106581_g1_i1(K03781);c108843_g1_i1(K04368);c110549_g1_i1(K11838);c110587_g1_i1(K08845);c110864_g1_i1(K15618);c111908_g1_i1(K15618);c115381_g1_i1(K02649);c115955_g1_i1(K03781);c116679_g1_i1(K03781);c116972_g1_i1(K03781);c119275_g1_i1(K03781);c11…	ko04068.png
path:ko03022	Basal transcription factors	75	c10481_g1_i1(K10843);c105607_g1_i1(K03120);c108951_g1_i1(K03134);c111940_g1_i1(K03122);c1126_g1_i1(K03139);c115289_g1_i1(K03132);c122898_g1_i1(K14651);c129625_g1_i1(K03120);c1655_g1_i1(K03120);c1655_g1_i2(K03120);c20850_g1_i1(K03124);c24317_g1_i1(K03141);c39586_g1_i1(K02202);c42824_g1_i1(K03130);c42857_g1_i1(K03122);c42857_g1_i2(K03122);c44694_g1_i1(K03129);c45296_g1_i1(K03126);c48184_g1_i1(K0313…	ko03022.png
path:ko00965	Betalain biosynthesis	2	c122412_g1_i1(K00505);c62664_g1_i1(K15777);	ko00965.png
path:ko05217	Basal cell carcinoma	10	c108500_g1_i1(K02157);c119686_g1_i1(K03083);c125696_g1_i1(K06228);c126162_g1_i1(K06228);c13245_g1_i1(K03083);c21246_g1_i2(K06228);c39725_g1_i1(K06228);c79558_g1_i1(K03083);c87859_g1_i1(K03083);c99384_g1_i1(K00182);	ko05217.png
path:ko04142	Lysosome	131	c101616_g1_i1(K01369);c101617_g1_i1(K01195);c102860_g1_i1(K12373);c103995_g1_i1(K13289);c105213_g1_i1(K03661);c105267_g1_i1(K02154);c105780_g1_i1(K01363);c106257_g1_i1(K02155);c108205_g1_i1(K02146);c110112_g1_i1(K02154);c111072_g1_i1(K06564);c115909_g1_i1(K13289);c116621_g1_i1(K01366);c119257_g1_i1(K04645);c120388_g1_i1(K01363);c124931_g1_i1(K01369);c124971_g1_i1(K01369);c126538_g1_i1(K12311);c12…	ko04142.png
path:ko00550	Peptidoglycan biosynthesis	32	c101431_g1_i1(K05366);c105431_g1_i1(K01929);c106069_g1_i1(K05515);c110098_g1_i1(K01925);c110773_g1_i1(K03587);c115776_g1_i1(K05366);c120262_g1_i1(K03587);c120314_g1_i1(K01921);c120888_g1_i1(K03980);c125535_g1_i1(K02563);c125885_g1_i1(K02563);c126935_g1_i1(K01928);c127582_g1_i1(K05366);c129522_g1_i1(K01924);c129871_g1_i1(K05515);c24171_g1_i1(K03980);c53309_g1_i1(K02563);c66426_g6_i2(K05366);c68651…	ko00550.png
path:ko05130	Pathogenic Escherichia coli infection	118	c101060_g1_i1(K05692);c101780_g1_i1(K05747);c106347_g1_i1(K07375);c106401_g1_i1(K07374);c108202_g1_i1(K04391);c110924_g1_i1(K11294);c11127_g1_i1(K06106);c115460_g1_i1(K07374);c116150_g1_i1(K07375);c11885_g1_i1(K07374);c119862_g1_i1(K07375);c120410_g1_i1(K04513);c120519_g1_i1(K07374);c120854_g1_i1(K11294);c120859_g1_i1(K11294);c122390_g1_i1(K07375);c126092_g1_i1(K11294);c127413_g1_i1(K05755);c1274…	ko05130.png
path:ko00950	Isoquinoline alkaloid biosynthesis	31	c10385_g1_i1(K00815);c110827_g1_i1(K14454);c120329_g1_i1(K14455);c120648_g1_i1(K14454);c122412_g1_i1(K00505);c122658_g1_i1(K00815);c122674_g1_i1(K00812);c124593_g1_i1(K00276);c125536_g1_i1(K14454);c13168_g1_i1(K01592);c17704_g1_i1(K00276);c20621_g1_i1(K14454);c45063_g1_i1(K00815);c45701_g1_i1(K01592);c45701_g1_i2(K01592);c45701_g1_i3(K01592);c51792_g1_i1(K00815);c51792_g1_i2(K00815);c62020_g1_i1(…	ko00950.png
path:ko03010	Ribosome	1273	c10035_g1_i1(K02868);c101036_g1_i1(K02870);c101173_g1_i1(K02933);c101348_g1_i1(K02985);c101472_g1_i1(K02889);c101482_g1_i1(K02938);c101706_g1_i1(K02868);c101842_g1_i1(K02883);c101972_g1_i1(K02975);c101983_g1_i1(K02951);c101998_g1_i1(K02885);c10284_g1_i1(K02925);c10306_g1_i1(K02995);c103109_g1_i1(K02974);c103148_g1_i1(K02967);c103162_g1_i1(K02987);c103322_g1_i1(K02882);c103386_g1_i1(K02941);c10352…	ko03010.png
path:ko00510	N-Glycan biosynthesis	79	c105202_g1_i1(K12667);c105985_g1_i1(K12669);c122623_g1_i1(K12669);c124356_g1_i1(K12667);c20463_g1_i1(K01230);c24202_g1_i1(K07151);c24929_g1_i1(K00729);c3208_g1_i1(K12669);c43313_g1_i1(K03843);c43313_g1_i2(K03843);c44809_g1_i1(K00729);c45021_g1_i1(K12667);c45424_g2_i1(K00721);c45424_g2_i2(K00721);c46733_g1_i1(K03844);c47987_g1_i1(K01230);c50339_g1_i1(K00902);c51845_g1_i1(K00726);c51845_g1_i2(K0072…	ko00510.png
path:ko00791	Atrazine degradation	2	c119344_g1_i1(K03383);c127619_g1_i1(K01428);	ko00791.png
path:ko00750	Vitamin B6 metabolism	35	c101457_g1_i1(K00275);c106280_g1_i1(K00831);c106690_g1_i1(K05275);c108769_g1_i1(K00275);c116977_g1_i1(K13248);c119715_g1_i1(K06215);c120293_g1_i1(K06215);c124277_g1_i1(K01733);c124478_g1_i1(K00868);c124767_g1_i1(K00275);c125097_g1_i1(K01733);c127420_g1_i1(K13248);c27527_g1_i1(K06215);c35192_g1_i1(K06215);c37185_g1_i1(K13248);c50586_g1_i1(K13248);c53769_g1_i1(K06215);c53769_g1_i2(K06215);c53769_g1…	ko00750.png
path:ko05034	Alcoholism	143	c101657_g1_i1(K04371);c103838_g1_i1(K11252);c105653_g1_i1(K11251);c106290_g1_i1(K09049);c108843_g1_i1(K04368);c110587_g1_i1(K08845);c110728_g1_i1(K06269);c110753_g1_i1(K06269);c115747_g1_i1(K11253);c116033_g1_i1(K04542);c11868_g1_i1(K06067);c119218_g1_i1(K11253);c119781_g1_i1(K07359);c120357_g1_i1(K04374);c122626_g1_i1(K11254);c124057_g1_i1(K11406);c124884_g1_i1(K11254);c126042_g1_i1(K06269);c126…	ko05034.png
path:ko04013	MAPK signaling pathway - fly	18	c101657_g1_i1(K04371);c108843_g1_i1(K04368);c41352_g1_i1(K04368);c41352_g1_i2(K04368);c58349_g1_i1(K04371);c58349_g2_i1(K04371);c58349_g2_i2(K04371);c64389_g1_i1(K04371);c64389_g1_i2(K04371);c64389_g1_i3(K04371);c64389_g1_i4(K04371);c64389_g1_i5(K04371);c64389_g2_i1(K04371);c75220_g1_i1(K02678);c77527_g1_i1(K04371);c86357_g1_i1(K02678);c91865_g1_i1(K12380);c9334_g1_i1(K02678);	ko04013.png
path:ko04310	Wnt signaling pathway	103	c101306_g1_i1(K04392);c101412_g1_i1(K04498);c103867_g1_i1(K02677);c105898_g1_i1(K03115);c108500_g1_i1(K02157);c110029_g1_i1(K03362);c111335_g1_i1(K06268);c11514_g1_i1(K03868);c116869_g1_i1(K05858);c119686_g1_i1(K03083);c120410_g1_i1(K04513);c122189_g1_i1(K03115);c122296_g1_i1(K04498);c122851_g1_i1(K04345);c125578_g1_i1(K04515);c127378_g1_i1(K04496);c127454_g1_i1(K04345);c13245_g1_i1(K03083);c1486…	ko04310.png
path:ko00626	Naphthalene degradation	34	c103551_g1_i1(K13953);c115388_g1_i1(K13953);c119329_g1_i1(K00001);c122252_g1_i1(K13953);c124326_g1_i1(K13953);c125318_g1_i1(K13953);c125433_g1_i1(K00001);c13878_g1_i1(K00121);c1400_g1_i1(K00001);c20381_g1_i1(K00001);c31431_g1_i1(K00001);c32289_g1_i1(K13953);c32289_g2_i1(K13953);c32289_g3_i1(K13953);c32820_g1_i1(K13953);c36736_g1_i1(K00121);c41440_g1_i1(K13953);c53132_g1_i1(K00001);c64312_g1_i1(K1…	ko00626.png
path:ko00540	Lipopolysaccharide biosynthesis	17	c101374_g1_i1(K00748);c108879_g1_i1(K00912);c110037_g1_i1(K03271);c1565_g1_i1(K00979);c31775_g1_i1(K00677);c54005_g1_i1(K02535);c54005_g1_i2(K02535);c54005_g1_i3(K02535);c54005_g1_i4(K02535);c60890_g1_i1(K00677);c60890_g1_i2(K00677);c60890_g1_i3(K00677);c60890_g1_i4(K00677);c61236_g4_i1(K02527);c61236_g6_i1(K02527);c64208_g1_i1(K01627);c95144_g1_i1(K02844);	ko00540.png
path:ko05142	Chagas disease (American trypanosomiasis)	91	c101279_g1_i1(K04441);c101657_g1_i1(K04371);c10209_g1_i1(K04733);c103473_g1_i1(K08057);c110777_g1_i1(K04733);c110964_g1_i1(K04382);c111313_g1_i1(K06453);c115381_g1_i1(K02649);c116869_g1_i1(K05858);c119589_g1_i1(K08057);c122396_g1_i1(K06451);c125120_g1_i1(K04724);c126236_g1_i1(K04519);c126587_g1_i1(K05133);c129842_g1_i1(K02580);c129892_g1_i1(K08057);c14014_g1_i1(K00922);c15710_g1_i1(K05133);c16166…	ko05142.png
path:ko04930	Type II diabetes mellitus	59	c101657_g1_i1(K04371);c103318_g1_i1(K00873);c105302_g1_i1(K00844);c110377_g1_i1(K00873);c115292_g1_i1(K18050);c115381_g1_i1(K02649);c119173_g1_i1(K00873);c119673_g1_i1(K00844);c121646_g1_i1(K00873);c124163_g1_i1(K00844);c125199_g1_i1(K07203);c126360_g1_i1(K00873);c14014_g1_i1(K00922);c16084_g1_i1(K00873);c16378_g1_i1(K00873);c3595_g1_i1(K00922);c3595_g1_i2(K00922);c39769_g1_i1(K00873);c39909_g1_i…	ko04930.png
path:ko00340	Histidine metabolism	64	c10237_g1_i1(K00128);c10237_g1_i2(K00128);c110297_g1_i1(K00128);c116006_g1_i1(K02502);c120213_g1_i1(K00817);c122522_g1_i1(K01712);c124068_g1_i1(K00128);c124819_g1_i1(K00817);c126660_g1_i1(K00128);c126894_g1_i1(K00128);c129345_g1_i1(K00013);c129699_g1_i1(K00128);c130415_g1_i1(K00765);c13833_g1_i1(K00129);c24826_g1_i1(K01590);c24866_g1_i1(K00128);c35353_g1_i1(K00128);c40192_g1_i1(K01590);c42918_g1_…	ko00340.png
path:ko00860	Porphyrin and chlorophyll metabolism	102	c101617_g1_i1(K01195);c101826_g1_i1(K00522);c103044_g1_i1(K01599);c105108_g1_i1(K00643);c105686_g1_i1(K01599);c105710_g1_i1(K01698);c105945_g1_i1(K02495);c108735_g1_i1(K01719);c108831_g1_i1(K10960);c111499_g1_i1(K00522);c111605_g1_i1(K09883);c115866_g1_i1(K02230);c115934_g1_i1(K09883);c116014_g1_i1(K03404);c119646_g1_i1(K00643);c119809_g1_i1(K00231);c120149_g1_i1(K01772);c120602_g1_i1(K00522);c12…	ko00860.png
path:ko04512	ECM-receptor interaction	10	c108900_g1_i1(K06236);c119270_g1_i1(K06493);c124715_g1_i1(K06256);c125306_g1_i1(K06590);c129723_g1_i1(K06476);c28191_g1_i1(K06238);c73262_g1_i1(K06588);c77378_g1_i1(K06525);c82514_g1_i1(K06484);c83764_g1_i1(K06476);	ko04512.png
path:ko03018	RNA degradation	218	c101729_g1_i1(K12614);c105071_g1_i1(K04043);c10535_g1_i1(K10643);c105537_g1_i1(K12590);c105718_g1_i1(K04043);c106128_g1_i1(K04077);c108572_g1_i1(K13126);c108596_g1_i1(K12581);c108876_g1_i1(K13126);c108878_g1_i1(K12585);c110159_g1_i1(K04043);c110351_g1_i1(K01689);c110478_g1_i1(K01689);c110483_g1_i1(K01689);c110526_g1_i1(K11600);c111226_g1_i1(K01689);c111492_g1_i1(K12619);c111578_g1_i1(K03628);c112…	ko03018.png
path:ko04913	Ovarian steroidogenesis	6	c122851_g1_i1(K04345);c127454_g1_i1(K04345);c32006_g1_i1(K04632);c32006_g1_i2(K04632);c9865_g1_i1(K00461);c9865_g1_i2(K00461);	ko04913.png
path:ko04611	Platelet activation	104	c101060_g1_i1(K05692);c101279_g1_i1(K04441);c101657_g1_i1(K04371);c105348_g1_i1(K12330);c108442_g1_i1(K17084);c108900_g1_i1(K06236);c110728_g1_i1(K06269);c110753_g1_i1(K06269);c115100_g1_i1(K05854);c115381_g1_i1(K02649);c115499_g1_i1(K12757);c116389_g1_i1(K12361);c116560_g1_i1(K08508);c116869_g1_i1(K05858);c119270_g1_i1(K06493);c120410_g1_i1(K04513);c122851_g1_i1(K04345);c126042_g1_i1(K06269);c12…	ko04611.png
path:ko04721	Synaptic vesicle cycle	103	c101186_g1_i1(K01528);c101268_g1_i1(K06027);c103611_g1_i1(K13504);c105213_g1_i1(K03661);c105267_g1_i1(K02154);c106257_g1_i1(K02155);c108205_g1_i1(K02146);c108915_g1_i1(K13504);c110112_g1_i1(K02154);c110534_g1_i1(K02150);c111202_g1_i1(K02145);c116354_g1_i1(K02145);c119257_g1_i1(K04645);c122148_g1_i1(K02152);c125856_g1_i1(K11826);c126672_g1_i1(K02146);c127825_g1_i1(K15015);c129636_g1_i1(K15292);c12…	ko04721.png
path:ko05206	MicroRNAs in cancer	123	c101412_g1_i1(K04498);c101500_g1_i1(K02599);c101922_g1_i1(K04692);c103867_g1_i1(K02677);c108090_g1_i1(K05658);c108843_g1_i1(K04368);c115292_g1_i1(K18050);c119270_g1_i1(K06493);c120006_g1_i1(K02599);c120337_g1_i1(K05658);c120410_g1_i1(K04513);c120431_g1_i1(K02599);c120773_g1_i1(K02599);c122296_g1_i1(K04498);c124715_g1_i1(K06256);c124883_g1_i1(K02599);c125199_g1_i1(K07203);c125401_g1_i1(K05658);c12…	ko05206.png
path:ko04150	mTOR signaling pathway	83	c101657_g1_i1(K04371);c103867_g1_i1(K02677);c103933_g1_i1(K03258);c105772_g1_i1(K02991);c10775_g1_i1(K02991);c110047_g1_i1(K03259);c110065_g1_i1(K03258);c110417_g1_i1(K02991);c115381_g1_i1(K02649);c124288_g1_i1(K04688);c125199_g1_i1(K07203);c125481_g1_i1(K03258);c125850_g1_i1(K04688);c126379_g1_i1(K02991);c126443_g1_i1(K07204);c14014_g1_i1(K00922);c1628_g1_i1(K07198);c21109_g1_i1(K02991);c21109_g…	ko04150.png
path:ko05310	Asthma	12	c27948_g1_i1(K06752);c45298_g1_i1(K06752);c45298_g2_i1(K06752);c45555_g1_i1(K06752);c61477_g1_i1(K06856);c64444_g1_i1(K06752);c64444_g1_i2(K06752);c64444_g1_i3(K06752);c71624_g1_i1(K06856);c85274_g1_i1(K06752);c93796_g1_i1(K06856);c98944_g1_i1(K06856);	ko05310.png
path:ko04964	Proximal tubule bicarbonate reclamation	19	c130485_g1_i1(K00025);c21684_g1_i1(K01596);c41181_g1_i1(K00261);c41181_g2_i1(K00261);c54079_g1_i1(K00025);c54875_g1_i1(K00261);c54875_g2_i1(K00261);c71865_g1_i1(K13577);c73670_g1_i1(K00025);c74845_g1_i1(K00261);c75318_g1_i1(K00261);c7548_g2_i1(K00261);c86609_g1_i1(K01539);c91998_g1_i1(K00261);c92518_g1_i1(K00261);c95418_g1_i1(K01425);c98226_g1_i1(K01539);c98589_g1_i1(K01539);c99361_g1_i1(K00025);	ko04964.png
path:ko04520	Adherens junction	83	c101060_g1_i1(K05692);c101306_g1_i1(K04392);c101412_g1_i1(K04498);c101657_g1_i1(K04371);c101780_g1_i1(K05747);c105898_g1_i1(K03115);c111969_g1_i1(K05699);c120410_g1_i1(K04513);c122189_g1_i1(K03115);c122296_g1_i1(K04498);c129398_g1_i1(K05700);c13265_g1_i1(K05699);c18721_g1_i1(K05747);c18721_g1_i2(K05747);c19169_g1_i1(K04392);c35392_g1_i1(K05748);c35978_g1_i1(K05692);c41614_g1_i1(K05692);c41614_g2_…	ko04520.png
path:ko05213	Endometrial cancer	38	c101657_g1_i1(K04371);c108500_g1_i1(K02157);c108843_g1_i1(K04368);c110587_g1_i1(K08845);c115381_g1_i1(K02649);c116629_g1_i1(K08734);c119686_g1_i1(K03083);c13245_g1_i1(K03083);c14014_g1_i1(K00922);c3595_g1_i1(K00922);c3595_g1_i2(K00922);c41352_g1_i1(K04368);c41352_g1_i2(K04368);c56999_g1_i1(K06276);c58349_g1_i1(K04371);c58349_g2_i1(K04371);c58349_g2_i2(K04371);c61192_g1_i1(K01110);c62307_g1_i1(K08…	ko05213.png
path:ko04670	Leukocyte transendothelial migration	73	c101060_g1_i1(K05692);c101141_g1_i1(K05760);c101279_g1_i1(K04441);c101306_g1_i1(K04392);c101990_g1_i1(K08013);c103694_g1_i1(K05760);c103867_g1_i1(K02677);c105644_g1_i1(K06461);c106101_g1_i1(K06471);c108369_g1_i1(K05718);c111676_g1_i1(K06520);c111969_g1_i1(K05699);c115381_g1_i1(K02649);c115499_g1_i1(K12757);c116171_g1_i1(K08013);c120410_g1_i1(K04513);c125451_g1_i1(K06471);c129398_g1_i1(K05700);c13…	ko04670.png
path:ko01212	Fatty acid metabolism	201	c100008_g1_i1(K06445);c101261_g1_i1(K09458);c101497_g1_i1(K00249);c101532_g1_i1(K00249);c101608_g1_i1(K07511);c103257_g1_i1(K09458);c103396_g1_i1(K00059);c103685_g1_i1(K00249);c105123_g1_i1(K01897);c105147_g1_i1(K00232);c105451_g1_i1(K01897);c105702_g1_i1(K01961);c106192_g1_i1(K00248);c106251_g1_i1(K01897);c106421_g1_i1(K10256);c108084_g1_i1(K07513);c108318_g1_i1(K00626);c110062_g1_i1(K01782);c11…	ko01212.png
path:ko03008	Ribosome biogenesis in eukaryotes	166	c101310_g1_i1(K14572);c103326_g1_i1(K14537);c105107_g1_i1(K07936);c105898_g1_i1(K03115);c108173_g1_i1(K03264);c10987_g1_i1(K14573);c110657_g1_i1(K14548);c111492_g1_i1(K12619);c115076_g1_i1(K11108);c116441_g1_i1(K14572);c116615_g1_i1(K14563);c119597_g1_i1(K11108);c119750_g1_i1(K12619);c120580_g1_i1(K14546);c120732_g1_i1(K14574);c122189_g1_i1(K03115);c122526_g1_i1(K12619);c124880_g1_i1(K14546);c125…	ko03008.png
path:ko00680	Methane metabolism	198	c101225_g1_i1(K00122);c101702_g1_i1(K00122);c103080_g1_i1(K01834);c103498_g1_i1(K00122);c103703_g1_i1(K00850);c104005_g1_i1(K15633);c105984_g1_i1(K03841);c106261_g1_i1(K13788);c106280_g1_i1(K00831);c106617_g1_i1(K17066);c106758_g1_i1(K01623);c106962_g1_i1(K01895);c108088_g1_i1(K01834);c110351_g1_i1(K01689);c110414_g1_i1(K03520);c110478_g1_i1(K01689);c110483_g1_i1(K01689);c110519_g1_i1(K17100);c11…	ko00680.png
path:ko00642	Ethylbenzene degradation	2	c11613_g1_i2(K00632);c78199_g1_i1(K00632);	ko00642.png
path:ko05320	Autoimmune thyroid disease	23	c119936_g1_i1(K06751);c125227_g1_i1(K07818);c24306_g1_i1(K07818);c27948_g1_i1(K06752);c45298_g1_i1(K06752);c45298_g2_i1(K06752);c45555_g1_i1(K06752);c58626_g1_i1(K06751);c58626_g2_i1(K06751);c58971_g1_i1(K06751);c58971_g1_i2(K06751);c61477_g1_i1(K06856);c62117_g1_i1(K06751);c64444_g1_i1(K06752);c64444_g1_i2(K06752);c64444_g1_i3(K06752);c71624_g1_i1(K06856);c74545_g1_i1(K07818);c75435_g1_i1(K07818…	ko05320.png
path:ko00561	Glycerolipid metabolism	131	c101236_g1_i1(K00002);c101776_g1_i1(K00002);c10237_g1_i1(K00128);c10237_g1_i2(K00128);c103376_g1_i1(K00901);c105368_g1_i1(K00002);c106147_g1_i1(K00002);c106629_g1_i1(K14674);c108127_g1_i1(K00002);c110297_g1_i1(K00128);c110897_g1_i1(K18097);c11090_g1_i1(K00002);c111306_g1_i1(K18097);c111329_g1_i1(K15728);c111661_g1_i1(K13506);c116193_g1_i1(K00002);c120484_g1_i1(K06119);c121112_g1_i1(K13508);c12406…	ko00561.png
path:ko04810	Regulation of actin cytoskeleton	201	c101060_g1_i1(K05692);c101141_g1_i1(K05760);c101306_g1_i1(K04392);c101657_g1_i1(K04371);c101780_g1_i1(K05747);c103694_g1_i1(K05760);c105348_g1_i1(K12330);c105644_g1_i1(K06461);c106402_g1_i1(K00889);c106486_g1_i1(K05722);c108202_g1_i1(K04391);c108369_g1_i1(K05718);c108584_g1_i1(K05768);c108843_g1_i1(K04368);c110587_g1_i1(K08845);c110728_g1_i1(K06269);c110753_g1_i1(K06269);c110756_g1_i1(K05749);c11…	ko04810.png
path:ko00982	Drug metabolism - cytochrome P450	103	c101806_g1_i1(K00799);c103441_g1_i1(K00799);c103551_g1_i1(K13953);c103625_g1_i1(K00799);c103690_g1_i1(K00799);c110156_g1_i1(K00799);c110165_g1_i1(K00799);c110590_g1_i1(K00799);c115388_g1_i1(K13953);c115793_g1_i1(K00799);c119217_g1_i1(K00799);c119329_g1_i1(K00001);c119500_g1_i1(K00799);c122252_g1_i1(K13953);c122931_g1_i1(K00799);c123000_g1_i1(K00799);c1240_g1_i1(K00799);c124254_g1_i1(K00799);c1243…	ko00982.png
path:ko04064	NF-kappa B signaling pathway	60	c10209_g1_i1(K04733);c103268_g1_i1(K10652);c105898_g1_i1(K03115);c108202_g1_i1(K04391);c110777_g1_i1(K04733);c115100_g1_i1(K05854);c120198_g1_i1(K09253);c122189_g1_i1(K03115);c125120_g1_i1(K04724);c126236_g1_i1(K04519);c127530_g1_i1(K05856);c129091_g1_i1(K04391);c129842_g1_i1(K02580);c20328_g1_i1(K05854);c21196_g1_i1(K04733);c30672_g1_i1(K04733);c3598_g1_i1(K10577);c36311_g1_i1(K04733);c41544_g1_…	ko04064.png
path:ko04726	Serotonergic synapse	37	c101657_g1_i1(K04371);c103867_g1_i1(K02677);c108843_g1_i1(K04368);c110587_g1_i1(K08845);c116033_g1_i1(K04542);c116869_g1_i1(K05858);c122851_g1_i1(K04345);c126459_g1_i1(K04536);c127454_g1_i1(K04345);c129127_g1_i1(K00509);c21335_g1_i1(K05858);c21335_g1_i2(K05858);c27483_g1_i1(K04537);c27483_g1_i2(K04537);c32006_g1_i1(K04632);c32006_g1_i2(K04632);c41352_g1_i1(K04368);c41352_g1_i2(K04368);c54826_g1_i…	ko04726.png
path:ko00410	beta-Alanine metabolism	114	c101497_g1_i1(K00249);c101532_g1_i1(K00249);c101608_g1_i1(K07511);c10237_g1_i1(K00128);c10237_g1_i2(K00128);c103685_g1_i1(K00249);c10417_g1_i1(K01580);c105801_g1_i1(K01580);c110062_g1_i1(K01782);c110297_g1_i1(K00128);c120036_g1_i1(K07515);c122649_g1_i1(K01782);c124068_g1_i1(K00128);c124593_g1_i1(K00276);c126660_g1_i1(K00128);c126894_g1_i1(K00128);c129699_g1_i1(K00128);c130461_g1_i1(K01692);c13602…	ko00410.png
path:ko00250	Alanine, aspartate and glutamate metabolism	167	c101041_g1_i1(K01940);c101734_g1_i1(K01955);c10417_g1_i1(K01580);c105063_g1_i1(K16871);c105086_g1_i1(K01939);c105620_g1_i1(K00609);c105704_g1_i1(K01953);c105801_g1_i1(K01580);c105881_g1_i1(K01953);c106453_g1_i1(K01915);c106573_g1_i1(K16871);c106591_g1_i1(K01953);c106796_g1_i1(K01953);c108701_g1_i1(K01953);c108924_g1_i1(K00265);c110827_g1_i1(K14454);c111777_g1_i1(K01956);c116076_g1_i1(K01756);c119…	ko00250.png
path:ko01040	Biosynthesis of unsaturated fatty acids	90	c103396_g1_i1(K00059);c105147_g1_i1(K00232);c106421_g1_i1(K10256);c108084_g1_i1(K07513);c110062_g1_i1(K01782);c110709_g1_i1(K00507);c115336_g1_i1(K07513);c119502_g1_i1(K10256);c120036_g1_i1(K07515);c120400_g1_i1(K00507);c120526_g1_i1(K00059);c120550_g1_i1(K00232);c122035_g1_i1(K07513);c122290_g1_i1(K00059);c122649_g1_i1(K01782);c126552_g1_i1(K00507);c127321_g1_i1(K00059);c127963_g1_i1(K00507);c12…	ko01040.png
path:ko00312	beta-Lactam resistance	13	c101431_g1_i1(K05366);c106069_g1_i1(K05515);c108353_g1_i1(K15580);c110773_g1_i1(K03587);c115776_g1_i1(K05366);c120262_g1_i1(K03587);c122565_g1_i1(K01207);c127582_g1_i1(K05366);c129871_g1_i1(K05515);c130319_g1_i1(K15580);c66426_g6_i2(K05366);c81533_g1_i1(K03587);c87633_g1_i1(K15581);	ko00312.png
path:ko02040	Flagellar assembly	9	c108963_g1_i1(K02412);c111227_g1_i1(K02409);c120181_g1_i1(K10564);c122525_g1_i1(K02417);c127964_g1_i1(K02419);c129307_g1_i1(K02396);c71313_g1_i1(K02412);c75286_g1_i1(K02388);c79560_g1_i1(K02391);	ko02040.png
path:ko04712	Circadian rhythm - plant	63	c101827_g1_i1(K12120);c105201_g1_i1(K12120);c105898_g1_i1(K03115);c110118_g1_i1(K12126);c110464_g1_i1(K00660);c116640_g1_i1(K00660);c122189_g1_i1(K03115);c122661_g1_i1(K12133);c127306_g1_i1(K00660);c1639_g1_i1(K12125);c20759_g1_i1(K00660);c35474_g1_i1(K12125);c35474_g1_i2(K12125);c35967_g1_i1(K16241);c35967_g1_i2(K16241);c35967_g1_i3(K16241);c40844_g2_i1(K16240);c43308_g1_i1(K12125);c45262_g1_i1(…	ko04712.png
path:ko04662	B cell receptor signaling pathway	70	c101306_g1_i1(K04392);c101657_g1_i1(K04371);c108843_g1_i1(K04368);c111335_g1_i1(K06268);c115100_g1_i1(K05854);c115331_g1_i1(K06508);c115381_g1_i1(K02649);c119686_g1_i1(K03083);c126790_g1_i1(K02581);c129842_g1_i1(K02580);c13245_g1_i1(K03083);c14014_g1_i1(K00922);c19169_g1_i1(K04392);c20328_g1_i1(K05854);c31133_g1_i1(K06268);c3595_g1_i1(K00922);c3595_g1_i2(K00922);c41352_g1_i1(K04368);c41352_g1_i2(…	ko04662.png
path:ko05014	Amyotrophic lateral sclerosis (ALS)	81	c101279_g1_i1(K04441);c101306_g1_i1(K04392);c106502_g1_i1(K04565);c106581_g1_i1(K03781);c108227_g1_i1(K04565);c111154_g1_i1(K04565);c111335_g1_i1(K06268);c11264_g1_i1(K08738);c115955_g1_i1(K03781);c116679_g1_i1(K03781);c116972_g1_i1(K03781);c119275_g1_i1(K03781);c120535_g1_i1(K04565);c125298_g1_i1(K03781);c125467_g1_i1(K03781);c126826_g1_i1(K03781);c127194_g1_i1(K03781);c130325_g1_i1(K11518);c191…	ko05014.png
path:ko04062	Chemokine signaling pathway	106	c101141_g1_i1(K05760);c101306_g1_i1(K04392);c101657_g1_i1(K04371);c101780_g1_i1(K05747);c101922_g1_i1(K04692);c103124_g1_i1(K08291);c103694_g1_i1(K05760);c103905_g1_i1(K08822);c108843_g1_i1(K04368);c11123_g1_i1(K08893);c11123_g1_i2(K08893);c115100_g1_i1(K05854);c115381_g1_i1(K02649);c116033_g1_i1(K04542);c116389_g1_i1(K12361);c116869_g1_i1(K05858);c119294_g1_i1(K12365);c119686_g1_i1(K03083);c1204…	ko04062.png
path:ko00440	Phosphonate and phosphinate metabolism	13	c1575_g1_i1(K00967);c40753_g1_i1(K06164);c40753_g3_i1(K06162);c53632_g1_i1(K00968);c61525_g1_i1(K00993);c61525_g1_i2(K00993);c61525_g1_i3(K00993);c61525_g1_i4(K00993);c79100_g1_i1(K06164);c80280_g1_i1(K05306);c87732_g1_i1(K03823);c92613_g1_i1(K06164);c99826_g1_i1(K00967);	ko00440.png
path:ko03450	Non-homologous end-joining	19	c127776_g1_i1(K01971);c43422_g1_i1(K04799);c43422_g1_i2(K04799);c55574_g1_i1(K10886);c58575_g1_i1(K10865);c64384_g1_i1(K10866);c64384_g1_i2(K10866);c64384_g2_i1(K10866);c64384_g2_i2(K10866);c64731_g5_i1(K10866);c64731_g5_i2(K10866);c64731_g5_i3(K10866);c64731_g5_i4(K10866);c71623_g1_i1(K01971);c75760_g1_i1(K04799);c84330_g1_i1(K10884);c85148_g1_i1(K01971);c85180_g1_i1(K01971);c91442_g1_i1(K01971);	ko03450.png
path:ko04626	Plant-pathogen interaction	202	c101342_g1_i1(K13416);c10219_g1_i1(K13448);c10666_g1_i1(K12795);c108175_g1_i1(K02358);c108811_g1_i1(K13448);c108843_g1_i1(K04368);c110392_g1_i1(K04079);c111786_g1_i1(K13412);c111814_g1_i1(K04079);c1181_g1_i1(K13412);c11892_g1_i1(K02358);c119234_g1_i1(K04079);c119631_g1_i1(K04079);c120489_g1_i1(K13448);c120636_g1_i1(K04079);c120799_g1_i1(K13448);c120935_g1_i1(K05391);c122098_g1_i1(K13416);c124066_…	ko04626.png
path:ko00622	Xylene degradation	4	c116515_g1_i1(K10217);c125010_g1_i1(K05549);c125139_g1_i1(K00141);c92402_g1_i1(K00055);	ko00622.png
path:ko04972	Pancreatic secretion	52	c101306_g1_i1(K04392);c103867_g1_i1(K02677);c110750_g1_i1(K05853);c111167_g1_i1(K05853);c11462_g1_i1(K07904);c116237_g1_i1(K05853);c116869_g1_i1(K05858);c116926_g1_i1(K05853);c11803_g1_i1(K07904);c120410_g1_i1(K04513);c122140_g1_i1(K07904);c125506_g1_i1(K07904);c127271_g1_i1(K05853);c1564_g1_i1(K07904);c16074_g1_i1(K07904);c1779_g1_i1(K07904);c19169_g1_i1(K04392);c21335_g1_i1(K05858);c21335_g1_i2…	ko04972.png
path:ko00780	Biotin metabolism	36	c101261_g1_i1(K09458);c103257_g1_i1(K09458);c103396_g1_i1(K00059);c110230_g1_i1(K01942);c120526_g1_i1(K00059);c122290_g1_i1(K00059);c127321_g1_i1(K00059);c127337_g1_i1(K01935);c129490_g1_i1(K00059);c2207_g1_i1(K00059);c43519_g1_i1(K01012);c44411_g1_i1(K00652);c50983_g1_i1(K00833);c50983_g1_i2(K00833);c5385_g1_i1(K02372);c56216_g1_i1(K09458);c56216_g1_i2(K09458);c60861_g1_i1(K01012);c60861_g1_i2(K…	ko00780.png
path:ko05210	Colorectal cancer	70	c101306_g1_i1(K04392);c101657_g1_i1(K04371);c108500_g1_i1(K02157);c108843_g1_i1(K04368);c110587_g1_i1(K08845);c11264_g1_i1(K08738);c115381_g1_i1(K02649);c115886_g1_i1(K08737);c116629_g1_i1(K08734);c119686_g1_i1(K03083);c120410_g1_i1(K04513);c127720_g1_i1(K08737);c13245_g1_i1(K03083);c14014_g1_i1(K00922);c19169_g1_i1(K04392);c28252_g1_i1(K08738);c3595_g1_i1(K00922);c3595_g1_i2(K00922);c41352_g1_i1…	ko05210.png
path:ko05410	Hypertrophic cardiomyopathy (HCM)	38	c100031_g1_i1(K07199);c101060_g1_i1(K05692);c119270_g1_i1(K06493);c125306_g1_i1(K06590);c129723_g1_i1(K06476);c1628_g1_i1(K07198);c35978_g1_i1(K05692);c41614_g1_i1(K05692);c41614_g2_i1(K05692);c43460_g1_i1(K05692);c43771_g1_i1(K07199);c5016_g1_i1(K05692);c50499_g1_i1(K05692);c50499_g2_i1(K05692);c50499_g2_i2(K05692);c50499_g3_i1(K05692);c53689_g1_i1(K05692);c54636_g1_i1(K05692);c5688_g1_i1(K09290…	ko05410.png
path:ko05321	Inflammatory bowel disease (IBD)	25	c101922_g1_i1(K04692);c10390_g1_i1(K05070);c126236_g1_i1(K04519);c126587_g1_i1(K05133);c129842_g1_i1(K02580);c15710_g1_i1(K05133);c27948_g1_i1(K06752);c45298_g1_i1(K06752);c45298_g2_i1(K06752);c45555_g1_i1(K06752);c64444_g1_i1(K06752);c64444_g1_i2(K06752);c64444_g1_i3(K06752);c70750_g1_i1(K04692);c73799_g1_i1(K13375);c75578_g1_i1(K05070);c77423_g1_i1(K05133);c78562_g1_i1(K04692);c79145_g1_i1(K050…	ko05321.png
path:ko04668	TNF signaling pathway	51	c101279_g1_i1(K04441);c101657_g1_i1(K04371);c106290_g1_i1(K09049);c108843_g1_i1(K04368);c115381_g1_i1(K02649);c116907_g1_i1(K09258);c120357_g1_i1(K04374);c124380_g1_i1(K09258);c125120_g1_i1(K04724);c126236_g1_i1(K04519);c129224_g1_i1(K09049);c129842_g1_i1(K02580);c13913_g1_i1(K09049);c14014_g1_i1(K00922);c20737_g1_i1(K09047);c3595_g1_i1(K00922);c3595_g1_i2(K00922);c41352_g1_i1(K04368);c41352_g1_i…	ko04668.png
path:ko05010	Alzheimer's disease	303	c101045_g1_i1(K02128);c101093_g1_i1(K02128);c101305_g1_i1(K02135);c101657_g1_i1(K04371);c103302_g1_i1(K00417);c103477_g1_i1(K02263);c105150_g1_i1(K02132);c105787_g1_i1(K08852);c105971_g1_i1(K03956);c106111_g1_i1(K00235);c106323_g1_i1(K00134);c106874_g1_i1(K00234);c107026_g1_i1(K02128);c108377_g1_i1(K00234);c108642_g1_i1(K03941);c108658_g1_i1(K02265);c110750_g1_i1(K05853);c110780_g1_i1(K00417);c11…	ko05010.png
path:ko05216	Thyroid cancer	24	c101657_g1_i1(K04371);c108843_g1_i1(K04368);c129163_g1_i1(K08524);c18913_g1_i1(K09291);c41352_g1_i1(K04368);c41352_g1_i2(K04368);c5688_g1_i1(K09290);c5688_g1_i2(K09290);c58349_g1_i1(K04371);c58349_g2_i1(K04371);c58349_g2_i2(K04371);c64389_g1_i1(K04371);c64389_g1_i2(K04371);c64389_g1_i3(K04371);c64389_g1_i4(K04371);c64389_g1_i5(K04371);c64389_g2_i1(K04371);c77340_g1_i1(K04377);c77527_g1_i1(K04371)…	ko05216.png
path:ko05162	Measles	197	c101450_g1_i1(K04693);c101922_g1_i1(K04692);c10209_g1_i1(K04733);c103052_g1_i1(K03283);c103379_g1_i1(K03283);c10390_g1_i1(K05070);c10411_g1_i1(K14753);c105346_g1_i1(K14216);c105519_g1_i1(K14753);c105898_g1_i1(K03115);c106208_g1_i1(K03237);c10628_g1_i1(K14753);c106602_g1_i1(K03283);c10670_g1_i1(K03283);c108355_g1_i1(K03283);c108712_g1_i1(K03283);c109002_g1_i1(K03283);c110134_g1_i1(K03283);c110372_…	ko05162.png
path:ko04723	Retrograde endocannabinoid signaling	40	c101279_g1_i1(K04441);c101657_g1_i1(K04371);c103867_g1_i1(K02677);c110742_g1_i1(K04604);c116033_g1_i1(K04542);c116869_g1_i1(K05858);c122851_g1_i1(K04345);c126459_g1_i1(K04536);c127454_g1_i1(K04345);c127825_g1_i1(K15015);c130353_g1_i1(K15015);c21335_g1_i1(K05858);c21335_g1_i2(K05858);c27483_g1_i1(K04537);c27483_g1_i2(K04537);c54826_g1_i1(K04536);c58349_g1_i1(K04371);c58349_g2_i1(K04371);c58349_g2_…	ko04723.png
path:ko04917	Prolactin signaling pathway	43	c101279_g1_i1(K04441);c101657_g1_i1(K04371);c101922_g1_i1(K04692);c108843_g1_i1(K04368);c115381_g1_i1(K02649);c119686_g1_i1(K03083);c129842_g1_i1(K02580);c13245_g1_i1(K03083);c14014_g1_i1(K00922);c19523_g1_i1(K11223);c3595_g1_i1(K00922);c3595_g1_i2(K00922);c3972_g1_i1(K11224);c41352_g1_i1(K04368);c41352_g1_i2(K04368);c53889_g1_i1(K04379);c58349_g1_i1(K04371);c58349_g2_i1(K04371);c58349_g2_i2(K043…	ko04917.png
path:ko04014	Ras signaling pathway	110	c101306_g1_i1(K04392);c101657_g1_i1(K04371);c101763_g1_i1(K01115);c103867_g1_i1(K02677);c108728_g1_i1(K07889);c108843_g1_i1(K04368);c108930_g1_i1(K01115);c115381_g1_i1(K02649);c116033_g1_i1(K04542);c116355_g1_i1(K07889);c116389_g1_i1(K12361);c120410_g1_i1(K04513);c122851_g1_i1(K04345);c126459_g1_i1(K04536);c127454_g1_i1(K04345);c129353_g1_i1(K01115);c129481_g1_i1(K17630);c129842_g1_i1(K02580);c12…	ko04014.png
path:ko04514	Cell adhesion molecules (CAMs)	32	c105644_g1_i1(K06461);c106101_g1_i1(K06471);c108369_g1_i1(K05718);c111289_g1_i1(K06478);c111676_g1_i1(K06520);c116323_g1_i1(K06478);c119936_g1_i1(K06751);c120886_g1_i1(K06478);c125306_g1_i1(K06590);c125451_g1_i1(K06471);c127830_g1_i1(K06449);c27948_g1_i1(K06752);c44086_g1_i1(K06486);c45298_g1_i1(K06752);c45298_g2_i1(K06752);c45555_g1_i1(K06752);c54626_g1_i1(K06464);c5789_g1_i1(K06458);c5789_g1_i2…	ko04514.png
path:ko00253	Tetracycline biosynthesis	9	c105702_g1_i1(K01961);c115419_g1_i1(K01963);c127361_g1_i1(K01961);c28212_g1_i1(K01961);c78155_g1_i1(K02160);c79020_g1_i1(K02160);c84772_g1_i1(K01961);c87735_g1_i1(K01963);c98148_g1_i1(K11263);	ko00253.png
path:ko00471	D-Glutamine and D-glutamate metabolism	15	c110098_g1_i1(K01925);c116788_g1_i1(K01776);c129522_g1_i1(K01924);c41181_g1_i1(K00261);c41181_g2_i1(K00261);c54875_g1_i1(K00261);c54875_g2_i1(K00261);c74845_g1_i1(K00261);c75318_g1_i1(K00261);c7548_g2_i1(K00261);c77075_g1_i1(K01925);c86641_g1_i1(K01925);c91998_g1_i1(K00261);c92518_g1_i1(K00261);c95418_g1_i1(K01425);	ko00471.png
path:ko04144	Endocytosis	355	c101186_g1_i1(K01528);c101763_g1_i1(K01115);c103052_g1_i1(K03283);c103124_g1_i1(K08291);c103379_g1_i1(K03283);c10390_g1_i1(K05070);c105515_g1_i1(K12198);c105639_g1_i1(K10591);c106402_g1_i1(K00889);c106602_g1_i1(K03283);c10670_g1_i1(K03283);c108209_g1_i1(K12489);c108355_g1_i1(K03283);c108712_g1_i1(K03283);c108728_g1_i1(K07889);c108930_g1_i1(K01115);c109002_g1_i1(K03283);c110089_g1_i1(K12200);c1101…	ko04144.png
path:ko04260	Cardiac muscle contraction	81	c103302_g1_i1(K00417);c103477_g1_i1(K02263);c108658_g1_i1(K02265);c110780_g1_i1(K00417);c111019_g1_i1(K02267);c111165_g1_i1(K02261);c111845_g1_i1(K00413);c115422_g1_i1(K02270);c116142_g1_i1(K02265);c116994_g1_i1(K00416);c119288_g1_i1(K02267);c119699_g1_i1(K00415);c119843_g1_i1(K00418);c119944_g1_i1(K00413);c122275_g1_i1(K00417);c124135_g1_i1(K00412);c125218_g1_i1(K02262);c125743_g1_i1(K00411);c12…	ko04260.png
path:ko00740	Riboflavin metabolism	20	c106865_g1_i1(K01078);c111033_g1_i1(K14652);c115908_g1_i1(K11753);c122412_g1_i1(K00505);c24703_g1_i1(K01513);c25865_g1_i1(K02858);c51419_g1_i1(K14652);c54260_g1_i1(K00794);c54594_g1_i1(K00793);c54594_g1_i2(K00793);c60728_g1_i1(K00794);c60728_g1_i2(K00794);c60728_g1_i3(K00794);c62699_g1_i1(K14652);c68155_g1_i1(K01078);c73142_g1_i1(K01078);c83750_g1_i1(K01078);c87397_g1_i1(K00794);c95712_g1_i1(K146…	ko00740.png
path:ko00401	Novobiocin biosynthesis	17	c10385_g1_i1(K00815);c120213_g1_i1(K00817);c122658_g1_i1(K00815);c122674_g1_i1(K00812);c124819_g1_i1(K00817);c45063_g1_i1(K00815);c51792_g1_i1(K00815);c51792_g1_i2(K00815);c61212_g2_i1(K00817);c61212_g2_i2(K00817);c78477_g1_i1(K00817);c79653_g1_i1(K00838);c91697_g1_i1(K00817);c91955_g1_i1(K00832);c93797_g1_i1(K00812);c94072_g1_i1(K00815);c99889_g1_i1(K00815);	ko00401.png
path:ko00532	Glycosaminoglycan biosynthesis - chondroitin sulfate / dermatan sulfate	6	c108910_g1_i1(K01017);c110786_g1_i1(K03419);c68039_g1_i1(K03419);c7026_g1_i1(K00771);c84097_g1_i1(K08106);c95855_g1_i1(K10158);	ko00532.png
path:ko04623	Cytosolic DNA-sensing pathway	37	c117010_g1_i1(K03025);c119033_g1_i1(K03014);c122655_g1_i1(K12799);c124461_g1_i1(K09447);c126236_g1_i1(K04519);c126790_g1_i1(K02581);c129842_g1_i1(K02580);c15902_g1_i1(K03014);c16330_g1_i1(K09447);c28479_g1_i1(K03007);c36987_g1_i1(K14721);c41051_g1_i1(K03026);c53481_g1_i1(K03014);c55639_g1_i1(K03026);c55639_g1_i2(K03026);c55639_g1_i3(K03026);c60091_g1_i1(K03027);c60091_g1_i2(K03027);c60442_g1_i2(K…	ko04623.png
path:ko04024	cAMP signaling pathway	135	c101306_g1_i1(K04392);c101412_g1_i1(K04498);c101657_g1_i1(K04371);c101763_g1_i1(K01115);c105147_g1_i1(K00232);c105256_g1_i1(K04328);c108843_g1_i1(K04368);c108930_g1_i1(K01115);c110728_g1_i1(K06269);c110740_g1_i1(K04328);c110753_g1_i1(K06269);c115381_g1_i1(K02649);c11795_g1_i1(K12490);c120410_g1_i1(K04513);c120550_g1_i1(K00232);c122296_g1_i1(K04498);c122851_g1_i1(K04345);c125578_g1_i1(K04515);c126…	ko04024.png
path:ko00908	Zeatin biosynthesis	25	c110358_g1_i1(K00279);c13839_g1_i1(K13495);c14010_g1_i1(K00279);c21705_g1_i1(K10760);c21705_g1_i2(K10760);c31326_g1_i1(K13495);c33221_g1_i1(K10760);c36466_g1_i1(K10717);c43666_g1_i1(K10760);c45128_g1_i1(K00791);c48431_g1_i1(K13495);c51136_g1_i1(K13495);c53972_g1_i1(K13495);c53972_g1_i2(K13495);c60341_g1_i1(K13495);c60910_g1_i1(K00279);c62393_g1_i1(K00279);c62393_g1_i2(K00279);c62393_g1_i3(K00279)…	ko00908.png
path:ko05120	Epithelial cell signaling in Helicobacter pylori infection	66	c101279_g1_i1(K04441);c101306_g1_i1(K04392);c105213_g1_i1(K03661);c105267_g1_i1(K02154);c106257_g1_i1(K02155);c108205_g1_i1(K02146);c110112_g1_i1(K02154);c110534_g1_i1(K02150);c111202_g1_i1(K02145);c115100_g1_i1(K05854);c116354_g1_i1(K02145);c122148_g1_i1(K02152);c126672_g1_i1(K02146);c127619_g1_i1(K01428);c129842_g1_i1(K02580);c19169_g1_i1(K04392);c20328_g1_i1(K05854);c20703_g1_i1(K02147);c21206…	ko05120.png
path:ko00604	Glycosphingolipid biosynthesis - ganglio series	5	c102860_g1_i1(K12373);c115454_g1_i1(K03376);c40929_g1_i1(K12373);c54542_g1_i1(K12373);c79169_g1_i1(K03372);	ko00604.png
path:ko00351	DDT degradation	1	c129142_g1_i1(K00224);	ko00351.png
path:ko04360	Axon guidance	61	c101306_g1_i1(K04392);c101657_g1_i1(K04371);c111335_g1_i1(K06268);c119686_g1_i1(K03083);c120410_g1_i1(K04513);c121002_g1_i1(K06521);c124321_g1_i1(K06521);c125956_g1_i1(K05744);c126174_g1_i1(K05765);c13245_g1_i1(K03083);c17895_g1_i1(K05765);c19169_g1_i1(K04392);c31133_g1_i1(K06268);c39791_g1_i1(K05765);c43177_g1_i1(K06268);c43177_g1_i2(K06268);c44293_g1_i1(K04392);c44293_g1_i2(K04392);c44443_g1_i1…	ko04360.png
path:ko04530	Tight junction	97	c101060_g1_i1(K05692);c101731_g1_i1(K06110);c103867_g1_i1(K02677);c105898_g1_i1(K03115);c110964_g1_i1(K04382);c11127_g1_i1(K06106);c111969_g1_i1(K05699);c115292_g1_i1(K18050);c115499_g1_i1(K12757);c120410_g1_i1(K04513);c120523_g1_i1(K10352);c122189_g1_i1(K03115);c130040_g1_i1(K06111);c13265_g1_i1(K05699);c20160_g1_i1(K04382);c32668_g1_i1(K06111);c35978_g1_i1(K05692);c39887_g1_i1(K03456);c40239_g1…	ko04530.png
path:ko00730	Thiamine metabolism	26	c10447_g1_i1(K03146);c105696_g1_i1(K01662);c106030_g1_i1(K03146);c108600_g1_i1(K00941);c111698_g1_i1(K00877);c119088_g1_i1(K00788);c120414_g1_i1(K04487);c127424_g1_i1(K01662);c129929_g1_i1(K03147);c17658_g1_i1(K04487);c19454_g1_i1(K03147);c21210_g1_i1(K01662);c51545_g1_i1(K00949);c53855_g1_i1(K14153);c53855_g2_i1(K14153);c55347_g1_i1(K01662);c5697_g2_i1(K03146);c60652_g1_i1(K00878);c64653_g1_i1(K…	ko00730.png
path:ko04320	Dorso-ventral axis formation	31	c101500_g1_i1(K02599);c101657_g1_i1(K04371);c108843_g1_i1(K04368);c120006_g1_i1(K02599);c120431_g1_i1(K02599);c120773_g1_i1(K02599);c124883_g1_i1(K02599);c127460_g1_i1(K02599);c39780_g1_i1(K02184);c41352_g1_i1(K04368);c41352_g1_i2(K04368);c44563_g2_i1(K02184);c48006_g1_i1(K02184);c58349_g1_i1(K04371);c58349_g2_i1(K04371);c58349_g2_i2(K04371);c6301_g1_i1(K02599);c64389_g1_i1(K04371);c64389_g1_i2(K…	ko04320.png
path:ko00254	Aflatoxin biosynthesis	6	c25568_g1_i1(K11262);c2703_g1_i1(K11262);c50974_g1_i1(K11262);c50974_g2_i1(K11262);c53957_g1_i1(K11262);c56481_g1_i1(K11262);	ko00254.png
path:ko04630	Jak-STAT signaling pathway	59	c101412_g1_i1(K04498);c101450_g1_i1(K04693);c101922_g1_i1(K04692);c10390_g1_i1(K05070);c115381_g1_i1(K02649);c119348_g1_i1(K04738);c122296_g1_i1(K04498);c125820_g1_i1(K11219);c126093_g1_i1(K05072);c126587_g1_i1(K05133);c128026_g1_i1(K05134);c130139_g1_i1(K11218);c130404_g1_i1(K04693);c14014_g1_i1(K00922);c15710_g1_i1(K05133);c19523_g1_i1(K11223);c3595_g1_i1(K00922);c3595_g1_i2(K00922);c3972_g1_i1…	ko04630.png
path:ko00940	Phenylpropanoid biosynthesis	183	c100002_g1_i1(K00430);c101064_g1_i1(K00430);c101270_g1_i1(K00430);c103518_g1_i1(K00083);c103809_g1_i1(K01904);c10529_g1_i1(K00083);c105613_g1_i1(K05349);c105629_g1_i1(K00430);c110712_g1_i1(K00430);c110736_g1_i1(K00083);c110856_g1_i1(K00430);c111135_g1_i1(K00430);c111191_g1_i1(K01904);c111374_g1_i1(K00430);c111831_g1_i1(K05349);c11197_g1_i1(K00430);c11366_g1_i1(K13065);c116721_g1_i1(K00430);c11842…	ko00940.png
path:ko04915	Estrogen signaling pathway	160	c101657_g1_i1(K04371);c103052_g1_i1(K03283);c103379_g1_i1(K03283);c106290_g1_i1(K09049);c106602_g1_i1(K03283);c10670_g1_i1(K03283);c108355_g1_i1(K03283);c108712_g1_i1(K03283);c108843_g1_i1(K04368);c109002_g1_i1(K03283);c110060_g1_i1(K04684);c110134_g1_i1(K03283);c110372_g1_i1(K03283);c110392_g1_i1(K04079);c110409_g1_i1(K03283);c110468_g1_i1(K03283);c111152_g1_i1(K03283);c111814_g1_i1(K04079);c115…	ko04915.png
path:ko00627	Aminobenzoate degradation	37	c101608_g1_i1(K07511);c103220_g1_i1(K10219);c105210_g1_i1(K01501);c106163_g1_i1(K00517);c106865_g1_i1(K01078);c108640_g1_i1(K01501);c111062_g1_i1(K04110);c116124_g1_i1(K01913);c120036_g1_i1(K07515);c124609_g1_i1(K01113);c124955_g1_i1(K03862);c125139_g1_i1(K00141);c127326_g1_i1(K01512);c130461_g1_i1(K01692);c130555_g1_i1(K14338);c31935_g1_i1(K01512);c43526_g1_i2(K00517);c48927_g1_i2(K00517);c54137…	ko00627.png
path:ko00364	Fluorobenzoate degradation	5	c111359_g1_i1(K03381);c125010_g1_i1(K05549);c43226_g1_i1(K01061);c65019_g2_i1(K01061);c86189_g1_i1(K01721);	ko00364.png
path:ko00910	Nitrogen metabolism	93	c101123_g1_i1(K03385);c101278_g1_i1(K01725);c10285_g1_i1(K02575);c103827_g1_i1(K01673);c105210_g1_i1(K01501);c10574_g1_i1(K10534);c106453_g1_i1(K01915);c108640_g1_i1(K01501);c108924_g1_i1(K00265);c111937_g1_i1(K00459);c116643_g1_i1(K01455);c1175_g1_i1(K01725);c119272_g1_i1(K01915);c119548_g1_i1(K00262);c122205_g1_i1(K01915);c122262_g1_i1(K01915);c124426_g1_i1(K01725);c126773_g1_i1(K01915);c129440…	ko00910.png
path:ko00121	Secondary bile acid biosynthesis	1	c101832_g1_i1(K01442);	ko00121.png
path:ko00902	Monoterpenoid biosynthesis	10	c18993_g1_i1(K15095);c46016_g1_i1(K15095);c50766_g1_i1(K15095);c55564_g1_i1(K15095);c58469_g2_i1(K15095);c58469_g2_i2(K15095);c58469_g2_i3(K15095);c58469_g2_i4(K15095);c58469_g2_i5(K15095);c58469_g2_i6(K15095);	ko00902.png
path:ko00062	Fatty acid elongation	34	c101608_g1_i1(K07511);c110978_g1_i1(K15397);c116986_g1_i1(K00022);c119166_g1_i1(K00022);c120036_g1_i1(K07515);c1731_g1_i1(K10251);c20504_g1_i1(K15397);c20504_g2_i1(K15397);c2944_g1_i1(K15397);c33973_g1_i1(K00022);c36860_g1_i1(K15397);c37138_g1_i1(K15397);c4584_g1_i1(K10251);c50919_g2_i1(K15397);c51120_g1_i1(K10703);c51350_g1_i1(K15397);c51350_g2_i1(K15397);c51406_g1_i1(K15397);c53707_g1_i1(K10258…	ko00062.png
path:ko04610	Complement and coagulation cascades	7	c122640_g1_i1(K03917);c39970_g1_i1(K04010);c62907_g1_i1(K03984);c62907_g1_i2(K03984);c62907_g1_i3(K03984);c80675_g1_i1(K03985);c98163_g1_i1(K03909);	ko04610.png
path:ko00195	Photosynthesis	104	c101074_g1_i1(K02707);c101417_g1_i1(K02109);c101948_g1_i1(K02639);c103726_g1_i1(K02694);c105169_g1_i1(K02694);c108791_g1_i1(K02112);c110130_g1_i1(K08906);c110167_g1_i1(K02717);c110451_g1_i1(K02110);c111663_g1_i1(K02636);c11447_g1_i1(K02717);c115189_g1_i1(K02111);c115349_g1_i1(K02115);c116463_g1_i1(K02108);c119429_g1_i1(K02695);c119532_g1_i1(K02639);c119558_g1_i1(K02694);c120480_g1_i1(K08902);c120…	ko00195.png
path:ko05414	Dilated cardiomyopathy	42	c101060_g1_i1(K05692);c119270_g1_i1(K06493);c122851_g1_i1(K04345);c125306_g1_i1(K06590);c127454_g1_i1(K04345);c129723_g1_i1(K06476);c32006_g1_i1(K04632);c32006_g1_i2(K04632);c35978_g1_i1(K05692);c41614_g1_i1(K05692);c41614_g2_i1(K05692);c43460_g1_i1(K05692);c5016_g1_i1(K05692);c50499_g1_i1(K05692);c50499_g2_i1(K05692);c50499_g2_i2(K05692);c50499_g3_i1(K05692);c53689_g1_i1(K05692);c54636_g1_i1(K05…	ko05414.png
path:ko04722	Neurotrophin signaling pathway	103	c101279_g1_i1(K04441);c101306_g1_i1(K04392);c101657_g1_i1(K04371);c10209_g1_i1(K04733);c103081_g1_i1(K06630);c108843_g1_i1(K04368);c110151_g1_i1(K06630);c110777_g1_i1(K04733);c111489_g1_i1(K06630);c115381_g1_i1(K02649);c119455_g1_i1(K06277);c119686_g1_i1(K03083);c120061_g1_i1(K06630);c120357_g1_i1(K04374);c120410_g1_i1(K04513);c120520_g1_i1(K06630);c125578_g1_i1(K04515);c126200_g1_i1(K06277);c126…	ko04722.png
path:ko00960	Tropane, piperidine and pyridine alkaloid biosynthesis	48	c10385_g1_i1(K00815);c110827_g1_i1(K14454);c116124_g1_i1(K01913);c120088_g1_i1(K01066);c120213_g1_i1(K00817);c120329_g1_i1(K14455);c120648_g1_i1(K14454);c122658_g1_i1(K00815);c122674_g1_i1(K00812);c124593_g1_i1(K00276);c124819_g1_i1(K00817);c125536_g1_i1(K14454);c17704_g1_i1(K00276);c20621_g1_i1(K14454);c45063_g1_i1(K00815);c51792_g1_i1(K00815);c51792_g1_i2(K00815);c54293_g1_i1(K08081);c60246_g1_…	ko00960.png
path:ko05133	Pertussis	73	c101279_g1_i1(K04441);c101657_g1_i1(K04371);c10209_g1_i1(K04733);c105644_g1_i1(K06461);c108202_g1_i1(K04391);c110777_g1_i1(K04733);c116809_g1_i1(K15125);c120182_g1_i1(K07347);c120410_g1_i1(K04513);c122655_g1_i1(K12799);c126174_g1_i1(K05765);c126236_g1_i1(K04519);c129091_g1_i1(K04391);c129470_g1_i1(K07690);c129842_g1_i1(K02580);c17895_g1_i1(K05765);c21196_g1_i1(K04733);c21578_g1_i1(K02183);c30672_…	ko05133.png
path:ko05033	Nicotine addiction	10	c127825_g1_i1(K15015);c130353_g1_i1(K15015);c60425_g1_i1(K15015);c60425_g2_i1(K15015);c60425_g3_i2(K15015);c60425_g3_i3(K15015);c61359_g1_i1(K15015);c61359_g1_i2(K15015);c78346_g1_i1(K15015);c82717_g1_i1(K15015);	ko05033.png
path:ko00511	Other glycan degradation	24	c102860_g1_i1(K12373);c106792_g1_i1(K01190);c126538_g1_i1(K12311);c129837_g1_i1(K01206);c130412_g1_i1(K12311);c19942_g1_i1(K01191);c20230_g1_i1(K01227);c20436_g1_i1(K01191);c27488_g1_i1(K01206);c33413_g1_i1(K01191);c40929_g1_i1(K12373);c44631_g2_i1(K01190);c54542_g1_i1(K12373);c55816_g1_i1(K01191);c55816_g1_i2(K01191);c55816_g1_i3(K01191);c61514_g1_i1(K01206);c62028_g1_i1(K01444);c62057_g1_i1(K17…	ko00511.png
path:ko04614	Renin-angiotensin system	12	c103995_g1_i1(K13289);c115909_g1_i1(K13289);c16021_g1_i1(K11140);c64574_g2_i1(K01392);c64574_g3_i1(K01392);c64574_g3_i2(K01392);c77465_g1_i1(K13289);c82569_g1_i1(K13289);c84066_g1_i1(K13289);c85856_g1_i1(K13289);c91703_g1_i1(K11140);c92200_g1_i1(K13289);	ko04614.png
path:ko04141	Protein processing in endoplasmic reticulum	449	c101152_g1_i1(K07953);c101485_g1_i1(K09523);c103052_g1_i1(K03283);c103379_g1_i1(K03283);c103473_g1_i1(K08057);c103736_g1_i1(K10601);c103982_g1_i1(K09580);c105202_g1_i1(K12667);c105220_g1_i1(K10661);c105663_g1_i1(K13993);c105787_g1_i1(K08852);c105985_g1_i1(K12669);c106208_g1_i1(K03237);c106290_g1_i1(K09049);c106602_g1_i1(K03283);c10670_g1_i1(K03283);c106999_g1_i1(K14019);c108355_g1_i1(K03283);c108…	ko04141.png
path:ko03015	mRNA surveillance pathway	208	c103225_g1_i1(K13025);c108572_g1_i1(K13126);c108816_g1_i1(K14326);c108876_g1_i1(K13126);c110233_g1_i1(K14404);c110429_g1_i1(K12881);c110603_g1_i1(K11584);c110728_g1_i1(K06269);c110753_g1_i1(K06269);c110964_g1_i1(K04382);c111878_g1_i1(K12875);c115157_g1_i1(K13025);c115213_g1_i1(K12875);c116127_g1_i1(K13171);c116336_g1_i1(K14398);c11954_g1_i1(K14411);c119842_g1_i1(K13126);c120428_g1_i1(K13126);c120…	ko03015.png
path:ko00524	Butirosin and neomycin biosynthesis	20	c105302_g1_i1(K00844);c119673_g1_i1(K00844);c124163_g1_i1(K00844);c56843_g1_i1(K00844);c56843_g2_i1(K00844);c56843_g3_i1(K00844);c58957_g2_i1(K00844);c58957_g3_i1(K00844);c61185_g1_i1(K00844);c61185_g1_i2(K00844);c61185_g1_i3(K00844);c61185_g1_i4(K00844);c61185_g1_i5(K00844);c62758_g1_i1(K00844);c62758_g1_i2(K00844);c75564_g1_i1(K00844);c84186_g1_i1(K00844);c92897_g1_i1(K00844);c93010_g1_i1(K0084…	ko00524.png
path:ko00906	Carotenoid biosynthesis	47	c101138_g1_i1(K09843);c101194_g1_i1(K17912);c101533_g1_i1(K15745);c101979_g1_i1(K17841);c102193_g1_i1(K09840);c106237_g1_i1(K17819);c111476_g1_i1(K09843);c122905_g1_i1(K17912);c125237_g1_i1(K09843);c127895_g1_i1(K02291);c20333_g1_i1(K09840);c20854_g1_i1(K09837);c21712_g1_i1(K09842);c33722_g1_i1(K09841);c40734_g1_i1(K09843);c43549_g1_i1(K09842);c44381_g1_i1(K17912);c50328_g1_i1(K09840);c50328_g1_i…	ko00906.png
path:ko05340	Primary immunodeficiency	26	c10390_g1_i1(K05070);c105232_g1_i1(K01488);c111289_g1_i1(K06478);c116018_g1_i1(K05654);c116323_g1_i1(K06478);c120886_g1_i1(K06478);c122396_g1_i1(K06451);c126093_g1_i1(K05072);c127530_g1_i1(K05856);c127749_g1_i1(K05654);c130007_g1_i1(K05653);c5789_g1_i1(K06458);c5789_g1_i2(K06458);c61477_g1_i1(K06856);c64229_g1_i2(K03648);c70788_g1_i1(K05654);c71624_g1_i1(K06856);c71988_g1_i1(K07360);c75578_g1_i1(…	ko05340.png
path:ko00480	Glutathione metabolism	181	c101806_g1_i1(K00799);c103232_g1_i1(K00033);c103441_g1_i1(K00799);c103625_g1_i1(K00799);c103690_g1_i1(K00799);c105258_g1_i1(K10807);c105412_g1_i1(K00031);c105583_g1_i1(K00033);c105836_g1_i1(K00681);c106157_g1_i1(K00031);c106362_g1_i1(K01256);c106905_g1_i1(K00681);c110156_g1_i1(K00799);c110165_g1_i1(K00799);c11037_g1_i1(K00036);c110491_g1_i1(K00383);c110590_g1_i1(K00799);c110658_g1_i1(K04097);c110…	ko00480.png
path:ko04730	Long-term depression	43	c101657_g1_i1(K04371);c103867_g1_i1(K02677);c108843_g1_i1(K04368);c110587_g1_i1(K08845);c110964_g1_i1(K04382);c115100_g1_i1(K05854);c116869_g1_i1(K05858);c130164_g1_i1(K07376);c20160_g1_i1(K04382);c20328_g1_i1(K05854);c21335_g1_i1(K05858);c21335_g1_i2(K05858);c32006_g1_i1(K04632);c32006_g1_i2(K04632);c39887_g1_i1(K03456);c41352_g1_i1(K04368);c41352_g1_i2(K04368);c56442_g2_i1(K04382);c56837_g1_i1(…	ko04730.png
path:ko04710	Circadian rhythm	30	c100031_g1_i1(K07199);c110029_g1_i1(K03362);c11514_g1_i1(K03868);c1628_g1_i1(K07198);c25013_g1_i1(K03347);c33397_g1_i1(K03347);c39607_g1_i1(K03094);c42934_g1_i1(K03094);c42934_g1_i2(K03094);c43771_g1_i1(K07199);c48371_g1_i1(K03094);c48371_g2_i1(K03094);c51784_g1_i1(K03347);c58293_g7_i1(K07199);c61297_g1_i1(K02295);c61297_g1_i2(K02295);c61297_g1_i3(K02295);c62452_g1_i1(K03347);c62452_g1_i2(K03347)…	ko04710.png
path:ko00030	Pentose phosphate pathway	187	c101599_g1_i1(K00615);c101835_g1_i1(K00615);c103232_g1_i1(K00033);c103281_g1_i1(K01835);c103703_g1_i1(K00850);c105583_g1_i1(K00033);c105967_g1_i1(K01835);c105984_g1_i1(K03841);c106038_g1_i1(K01810);c106758_g1_i1(K01623);c108070_g1_i1(K00948);c10890_g1_i1(K00615);c108967_g1_i1(K00615);c11037_g1_i1(K00036);c110575_g1_i1(K00615);c110601_g1_i1(K00948);c110674_g1_i1(K15778);c110907_g1_i1(K00615);c1110…	ko00030.png
path:ko00361	Chlorocyclohexane and chlorobenzene degradation	5	c111359_g1_i1(K03381);c129142_g1_i1(K00224);c43226_g1_i1(K01061);c65019_g2_i1(K01061);c79320_g1_i1(K01561);	ko00361.png
path:ko04114	Oocyte meiosis	149	c101657_g1_i1(K04371);c103081_g1_i1(K06630);c108171_g1_i1(K16197);c108843_g1_i1(K04368);c110029_g1_i1(K03362);c110151_g1_i1(K06630);c110603_g1_i1(K11584);c110728_g1_i1(K06269);c110753_g1_i1(K06269);c110964_g1_i1(K04382);c111335_g1_i1(K06268);c111489_g1_i1(K06630);c11514_g1_i1(K03868);c120061_g1_i1(K06630);c120520_g1_i1(K06630);c120997_g1_i1(K11584);c122349_g1_i1(K02178);c122851_g1_i1(K04345);c125…	ko04114.png
path:ko05164	Influenza A	243	c101060_g1_i1(K05692);c101279_g1_i1(K04441);c101412_g1_i1(K04498);c101450_g1_i1(K04693);c101485_g1_i1(K09523);c101657_g1_i1(K04371);c10209_g1_i1(K04733);c103052_g1_i1(K03283);c103268_g1_i1(K10652);c103350_g1_i1(K15047);c103379_g1_i1(K03283);c105346_g1_i1(K14216);c106208_g1_i1(K03237);c106602_g1_i1(K03283);c10670_g1_i1(K03283);c108355_g1_i1(K03283);c108712_g1_i1(K03283);c108843_g1_i1(K04368);c1090…	ko05164.png
path:ko05166	HTLV-I infection	259	c101412_g1_i1(K04498);c10305_g1_i1(K03505);c103459_g1_i1(K08874);c103473_g1_i1(K08057);c103859_g1_i1(K15040);c10390_g1_i1(K05070);c105107_g1_i1(K07936);c105607_g1_i1(K03120);c106691_g1_i1(K05863);c106694_g1_i1(K05863);c108176_g1_i1(K07299);c108369_g1_i1(K05718);c108693_g1_i1(K05863);c111335_g1_i1(K06268);c115381_g1_i1(K02649);c115657_g1_i1(K00787);c119589_g1_i1(K08057);c119686_g1_i1(K03083);c1199…	ko05166.png
path:ko05100	Bacterial invasion of epithelial cells	79	c101060_g1_i1(K05692);c101141_g1_i1(K05760);c101186_g1_i1(K01528);c101306_g1_i1(K04392);c101780_g1_i1(K05747);c103694_g1_i1(K05760);c11127_g1_i1(K06106);c115381_g1_i1(K02649);c119257_g1_i1(K04645);c120410_g1_i1(K04513);c127413_g1_i1(K05755);c127609_g1_i1(K05757);c129398_g1_i1(K05700);c129762_g1_i1(K01528);c14014_g1_i1(K00922);c18721_g1_i1(K05747);c18721_g1_i2(K05747);c19169_g1_i1(K04392);c35392_g…	ko05100.png
path:ko04390	Hippo signaling pathway	85	c101060_g1_i1(K05692);c103081_g1_i1(K06630);c108171_g1_i1(K16197);c108500_g1_i1(K02157);c110029_g1_i1(K03362);c110151_g1_i1(K06630);c110728_g1_i1(K06269);c110753_g1_i1(K06269);c110964_g1_i1(K04382);c111489_g1_i1(K06630);c119686_g1_i1(K03083);c120022_g1_i1(K04676);c120061_g1_i1(K06630);c120520_g1_i1(K06630);c126042_g1_i1(K06269);c129799_g1_i1(K06269);c13245_g1_i1(K03083);c19548_g1_i1(K06630);c2016…	ko04390.png
path:ko04350	TGF-beta signaling pathway	79	c101412_g1_i1(K04498);c101657_g1_i1(K04371);c110060_g1_i1(K04684);c110964_g1_i1(K04382);c11514_g1_i1(K03868);c120022_g1_i1(K04676);c120040_g1_i1(K04684);c120410_g1_i1(K04513);c122296_g1_i1(K04498);c124288_g1_i1(K04688);c125850_g1_i1(K04688);c13547_g1_i1(K04681);c13547_g1_i2(K04681);c20160_g1_i1(K04382);c25013_g1_i1(K03347);c26076_g1_i1(K04681);c33397_g1_i1(K03347);c39607_g1_i1(K03094);c39887_g1_i…	ko04350.png
path:ko05416	Viral myocarditis	69	c101060_g1_i1(K05692);c101306_g1_i1(K04392);c108369_g1_i1(K05718);c111116_g1_i1(K03260);c111437_g1_i1(K03260);c11264_g1_i1(K08738);c119936_g1_i1(K06751);c125227_g1_i1(K07818);c19169_g1_i1(K04392);c21220_g1_i1(K03260);c24306_g1_i1(K07818);c27948_g1_i1(K06752);c28252_g1_i1(K08738);c31796_g1_i1(K03260);c35978_g1_i1(K05692);c41614_g1_i1(K05692);c41614_g2_i1(K05692);c43460_g1_i1(K05692);c44293_g1_i1(K…	ko05416.png
path:ko05146	Amoebiasis	62	c101784_g1_i1(K13963);c103867_g1_i1(K02677);c105644_g1_i1(K06461);c108202_g1_i1(K04391);c108728_g1_i1(K07889);c108900_g1_i1(K06236);c111969_g1_i1(K05699);c115381_g1_i1(K02649);c116355_g1_i1(K07889);c116869_g1_i1(K05858);c122851_g1_i1(K04345);c126236_g1_i1(K04519);c127454_g1_i1(K04345);c129091_g1_i1(K04391);c129398_g1_i1(K05700);c129842_g1_i1(K02580);c13265_g1_i1(K05699);c14014_g1_i1(K00922);c2133…	ko05146.png
path:ko04960	Aldosterone-regulated sodium reabsorption	26	c101657_g1_i1(K04371);c103867_g1_i1(K02677);c115381_g1_i1(K02649);c14014_g1_i1(K00922);c3595_g1_i1(K00922);c3595_g1_i2(K00922);c56999_g1_i1(K06276);c58349_g1_i1(K04371);c58349_g2_i1(K04371);c58349_g2_i2(K04371);c64389_g1_i1(K04371);c64389_g1_i2(K04371);c64389_g1_i3(K04371);c64389_g1_i4(K04371);c64389_g1_i5(K04371);c64389_g2_i1(K04371);c68140_g1_i1(K13302);c77527_g1_i1(K04371);c79354_g1_i1(K00922)…	ko04960.png
path:ko00281	Geraniol degradation	17	c102332_g1_i1(K00257);c110062_g1_i1(K01782);c11613_g1_i2(K00632);c116986_g1_i1(K00022);c119166_g1_i1(K00022);c122649_g1_i1(K01782);c125094_g1_i1(K00257);c130461_g1_i1(K01692);c16342_g1_i1(K00257);c33973_g1_i1(K00022);c53232_g1_i1(K01640);c71758_g1_i1(K01825);c73946_g1_i1(K00155);c78199_g1_i1(K00632);c78875_g1_i1(K00257);c87413_g1_i1(K01692);c92077_g1_i1(K01692);	ko00281.png
path:ko05330	Allograft rejection	23	c119936_g1_i1(K06751);c125227_g1_i1(K07818);c24306_g1_i1(K07818);c27948_g1_i1(K06752);c45298_g1_i1(K06752);c45298_g2_i1(K06752);c45555_g1_i1(K06752);c58626_g1_i1(K06751);c58626_g2_i1(K06751);c58971_g1_i1(K06751);c58971_g1_i2(K06751);c61477_g1_i1(K06856);c62117_g1_i1(K06751);c64444_g1_i1(K06752);c64444_g1_i2(K06752);c64444_g1_i3(K06752);c71624_g1_i1(K06856);c74545_g1_i1(K07818);c75435_g1_i1(K07818…	ko05330.png
path:ko05205	Proteoglycans in cancer	164	c101060_g1_i1(K05692);c101141_g1_i1(K05760);c101279_g1_i1(K04441);c101306_g1_i1(K04392);c101657_g1_i1(K04371);c101922_g1_i1(K04692);c103694_g1_i1(K05760);c103867_g1_i1(K02677);c103933_g1_i1(K03258);c105348_g1_i1(K12330);c105772_g1_i1(K02991);c10775_g1_i1(K02991);c108843_g1_i1(K04368);c110065_g1_i1(K03258);c110210_g1_i1(K12823);c110417_g1_i1(K02991);c110587_g1_i1(K08845);c110728_g1_i1(K06269);c110…	ko05205.png
path:ko00140	Steroid hormone biosynthesis	9	c124918_g1_i1(K00038);c1731_g1_i1(K10251);c4584_g1_i1(K10251);c64702_g6_i1(K01130);c64702_g6_i2(K01130);c64702_g6_i4(K01130);c75732_g1_i1(K01130);c87930_g1_i1(K10251);c95987_g1_i1(K01130);	ko00140.png
path:ko04330	Notch signaling pathway	32	c101412_g1_i1(K04498);c101500_g1_i1(K02599);c11868_g1_i1(K06067);c120006_g1_i1(K02599);c120431_g1_i1(K02599);c120773_g1_i1(K02599);c122296_g1_i1(K04498);c124883_g1_i1(K02599);c127327_g1_i1(K06063);c127378_g1_i1(K04496);c127460_g1_i1(K02599);c33987_g1_i1(K06063);c39804_g1_i1(K04505);c50370_g1_i1(K06067);c54124_g1_i1(K06062);c56297_g1_i1(K04498);c56297_g1_i2(K04498);c56783_g1_i1(K06170);c58757_g1_i…	ko04330.png
path:ko04510	Focal adhesion	118	c101060_g1_i1(K05692);c101141_g1_i1(K05760);c101306_g1_i1(K04392);c101657_g1_i1(K04371);c103694_g1_i1(K05760);c103867_g1_i1(K02677);c108843_g1_i1(K04368);c108900_g1_i1(K06236);c110728_g1_i1(K06269);c110753_g1_i1(K06269);c111906_g1_i1(K04437);c111969_g1_i1(K05699);c11338_g1_i1(K06275);c115381_g1_i1(K02649);c115499_g1_i1(K12757);c119270_g1_i1(K06493);c119455_g1_i1(K06277);c119686_g1_i1(K03083);c119…	ko04510.png
path:ko05161	Hepatitis B	100	c101412_g1_i1(K04498);c101657_g1_i1(K04371);c101922_g1_i1(K04692);c103867_g1_i1(K02677);c106290_g1_i1(K09049);c108171_g1_i1(K16197);c108843_g1_i1(K04368);c11264_g1_i1(K08738);c115381_g1_i1(K02649);c120357_g1_i1(K04374);c122296_g1_i1(K04498);c124461_g1_i1(K09447);c129224_g1_i1(K09049);c129842_g1_i1(K02580);c13913_g1_i1(K09049);c14014_g1_i1(K00922);c15424_g1_i1(K06627);c16330_g1_i1(K09447);c19523_g…	ko05161.png
path:ko00770	Pantothenate and CoA biosynthesis	75	c103666_g1_i1(K01653);c108154_g1_i1(K13038);c108822_g1_i1(K01653);c116577_g1_i1(K00867);c120250_g1_i1(K01687);c120793_g1_i1(K00606);c122511_g1_i1(K06133);c124362_g1_i1(K01652);c125810_g1_i1(K00053);c127045_g1_i1(K00053);c127179_g1_i1(K00053);c127261_g1_i1(K01652);c20204_g1_i1(K00053);c24703_g1_i1(K01513);c2679_g1_i1(K01687);c27656_g1_i1(K00053);c32174_g1_i1(K00826);c32889_g1_i1(K00053);c39741_g1_…	ko00770.png
path:ko05204	Chemical carcinogenesis	84	c101806_g1_i1(K00799);c10317_g1_i1(K01014);c10317_g1_i2(K01014);c103441_g1_i1(K00799);c103625_g1_i1(K00799);c103690_g1_i1(K00799);c105282_g1_i1(K00079);c106695_g1_i1(K00079);c110156_g1_i1(K00799);c110165_g1_i1(K00799);c110590_g1_i1(K00799);c115793_g1_i1(K00799);c119217_g1_i1(K00799);c119500_g1_i1(K00799);c120129_g1_i1(K00079);c122931_g1_i1(K00799);c123000_g1_i1(K00799);c1240_g1_i1(K00799);c124254…	ko05204.png
path:ko00565	Ether lipid metabolism	54	c101763_g1_i1(K01115);c106250_g1_i1(K01062);c106629_g1_i1(K14674);c108930_g1_i1(K01115);c129353_g1_i1(K01115);c15836_g1_i1(K13510);c19160_g1_i1(K01115);c21484_g1_i1(K01115);c31295_g1_i1(K01115);c31603_g1_i1(K01114);c32976_g1_i1(K01115);c36518_g1_i1(K01115);c45901_g1_i1(K13519);c4689_g1_i1(K01115);c48084_g1_i1(K01114);c48084_g1_i2(K01114);c51610_g1_i1(K01115);c54067_g1_i1(K01114);c54355_g1_i1(K011…	ko00565.png
path:ko04727	GABAergic synapse	76	c101268_g1_i1(K06027);c103867_g1_i1(K02677);c10417_g1_i1(K01580);c105418_g1_i1(K08341);c105801_g1_i1(K01580);c106453_g1_i1(K01915);c116033_g1_i1(K04542);c119272_g1_i1(K01915);c122205_g1_i1(K01915);c122262_g1_i1(K01915);c122851_g1_i1(K04345);c126459_g1_i1(K04536);c126773_g1_i1(K01915);c127454_g1_i1(K04345);c127825_g1_i1(K15015);c130353_g1_i1(K15015);c13602_g1_i1(K01580);c15987_g1_i1(K01580);c20492…	ko04727.png
path:ko04724	Glutamatergic synapse	100	c101657_g1_i1(K04371);c101763_g1_i1(K01115);c103867_g1_i1(K02677);c106453_g1_i1(K01915);c108930_g1_i1(K01115);c110742_g1_i1(K04604);c111335_g1_i1(K06268);c116033_g1_i1(K04542);c116869_g1_i1(K05858);c119272_g1_i1(K01915);c122205_g1_i1(K01915);c122262_g1_i1(K01915);c122851_g1_i1(K04345);c126459_g1_i1(K04536);c126773_g1_i1(K01915);c127454_g1_i1(K04345);c129353_g1_i1(K01115);c19160_g1_i1(K01115);c204…	ko04724.png
path:ko05221	Acute myeloid leukemia	48	c101657_g1_i1(K04371);c101922_g1_i1(K04692);c108843_g1_i1(K04368);c110587_g1_i1(K08845);c115381_g1_i1(K02649);c119332_g1_i1(K08806);c124288_g1_i1(K04688);c125199_g1_i1(K07203);c125850_g1_i1(K04688);c129842_g1_i1(K02580);c14014_g1_i1(K00922);c19523_g1_i1(K11223);c27870_g1_i1(K09438);c27870_g1_i2(K09438);c3595_g1_i1(K00922);c3595_g1_i2(K00922);c3972_g1_i1(K11224);c41352_g1_i1(K04368);c41352_g1_i2(K…	ko05221.png
path:ko05200	Pathways in cancer	178	c101306_g1_i1(K04392);c101412_g1_i1(K04498);c101657_g1_i1(K04371);c101920_g1_i1(K08775);c101922_g1_i1(K04692);c103833_g1_i1(K08775);c103867_g1_i1(K02677);c108176_g1_i1(K07299);c108500_g1_i1(K02157);c108843_g1_i1(K04368);c110392_g1_i1(K04079);c110587_g1_i1(K08845);c111814_g1_i1(K04079);c11264_g1_i1(K08738);c11514_g1_i1(K03868);c115381_g1_i1(K02649);c115886_g1_i1(K08737);c116629_g1_i1(K08734);c1186…	ko05200.png
path:ko04075	Plant hormone signal transduction	230	c101342_g1_i1(K13416);c106600_g1_i1(K14490);c108485_g1_i1(K14506);c110118_g1_i1(K12126);c110630_g1_i1(K14496);c110806_g1_i1(K14503);c111296_g1_i1(K14491);c115593_g1_i1(K14498);c116505_g1_i1(K14432);c122098_g1_i1(K13416);c122957_g1_i1(K14488);c124244_g1_i1(K14486);c125595_g1_i1(K14488);c126032_g1_i1(K14498);c1266_g1_i1(K14488);c126780_g1_i1(K14500);c13580_g1_i1(K14510);c1482_g1_i1(K14490);c15420_g…	ko04075.png
path:ko04912	GnRH signaling pathway	71	c101279_g1_i1(K04441);c101657_g1_i1(K04371);c101763_g1_i1(K01115);c108843_g1_i1(K04368);c108930_g1_i1(K01115);c116869_g1_i1(K05858);c120357_g1_i1(K04374);c122851_g1_i1(K04345);c125578_g1_i1(K04515);c127454_g1_i1(K04345);c129353_g1_i1(K01115);c18493_g1_i1(K04421);c18493_g1_i2(K04421);c19160_g1_i1(K01115);c21335_g1_i1(K05858);c21335_g1_i2(K05858);c21484_g1_i1(K01115);c21578_g1_i1(K02183);c31295_g1_…	ko04912.png
path:ko00785	Lipoic acid metabolism	5	c122440_g1_i1(K03801);c54518_g1_i1(K03644);c54518_g2_i1(K03644);c54518_g2_i2(K03644);c80812_g1_i1(K03800);	ko00785.png
path:ko00400	Phenylalanine, tyrosine and tryptophan biosynthesis	96	c101334_g1_i1(K01658);c10385_g1_i1(K00815);c103868_g1_i1(K00014);c105384_g1_i1(K00766);c105617_g1_i1(K00766);c106470_g1_i1(K01626);c110827_g1_i1(K14454);c11567_g1_i1(K01735);c120213_g1_i1(K00817);c120329_g1_i1(K14455);c120476_g1_i1(K05359);c120648_g1_i1(K14454);c122658_g1_i1(K00815);c122674_g1_i1(K00812);c124819_g1_i1(K00817);c125536_g1_i1(K14454);c126243_g1_i1(K01609);c126434_g1_i1(K01694);c1278…	ko00400.png
path:ko00460	Cyanoamino acid metabolism	75	c105210_g1_i1(K01501);c105613_g1_i1(K05349);c105836_g1_i1(K00681);c106905_g1_i1(K00681);c108640_g1_i1(K01501);c110567_g1_i1(K00600);c111831_g1_i1(K05349);c115397_g1_i1(K00681);c115748_g1_i1(K00600);c116643_g1_i1(K01455);c122048_g1_i1(K00600);c122761_g1_i1(K01424);c129372_g1_i1(K00681);c19677_g1_i1(K01188);c28317_g1_i1(K05349);c33711_g1_i1(K05349);c36618_g1_i1(K05349);c40154_g1_i2(K00681);c40756_g…	ko00460.png
path:ko04146	Peroxisome	189	c101652_g1_i1(K12405);c105123_g1_i1(K01897);c105147_g1_i1(K00232);c105412_g1_i1(K00031);c105451_g1_i1(K01897);c106157_g1_i1(K00031);c106251_g1_i1(K01897);c106502_g1_i1(K04565);c106506_g1_i1(K05678);c106581_g1_i1(K03781);c106769_g1_i1(K15628);c108084_g1_i1(K07513);c108227_g1_i1(K04565);c108684_g1_i1(K06664);c108894_g1_i1(K08764);c110594_g1_i1(K01897);c111154_g1_i1(K04565);c111787_g1_i1(K13279);c11…	ko04146.png
path:ko04713	Circadian entrainment	41	c101657_g1_i1(K04371);c103867_g1_i1(K02677);c116033_g1_i1(K04542);c116869_g1_i1(K05858);c122851_g1_i1(K04345);c125578_g1_i1(K04515);c126459_g1_i1(K04536);c127454_g1_i1(K04345);c130164_g1_i1(K07376);c21335_g1_i1(K05858);c21335_g1_i2(K05858);c21578_g1_i1(K02183);c27483_g1_i1(K04537);c27483_g1_i2(K04537);c31365_g1_i1(K02183);c32006_g1_i1(K04632);c32006_g1_i2(K04632);c53889_g1_i1(K04379);c54826_g1_i1…	ko04713.png
path:ko00280	Valine, leucine and isoleucine degradation	137	c101112_g1_i1(K01968);c101480_g1_i1(K01849);c101497_g1_i1(K00249);c101532_g1_i1(K00249);c101608_g1_i1(K07511);c10237_g1_i1(K00128);c10237_g1_i2(K00128);c103685_g1_i1(K00249);c105326_g1_i1(K11381);c105357_g1_i1(K00166);c106192_g1_i1(K00248);c10627_g1_i1(K01968);c10627_g1_i2(K01965);c106386_g1_i1(K13766);c108084_g1_i1(K07513);c108318_g1_i1(K00626);c108396_g1_i1(K00253);c110062_g1_i1(K01782);c110297…	ko00280.png
path:ko00625	Chloroalkane and chloroalkene degradation	67	c10237_g1_i1(K00128);c10237_g1_i2(K00128);c103551_g1_i1(K13953);c110297_g1_i1(K00128);c115388_g1_i1(K13953);c119329_g1_i1(K00001);c120208_g1_i1(K00100);c122252_g1_i1(K13953);c124068_g1_i1(K00128);c124326_g1_i1(K13953);c125318_g1_i1(K13953);c125433_g1_i1(K00001);c126049_g1_i1(K00100);c126660_g1_i1(K00128);c126894_g1_i1(K00128);c129699_g1_i1(K00128);c13878_g1_i1(K00121);c1400_g1_i1(K00001);c20381_g…	ko00625.png
path:ko00290	Valine, leucine and isoleucine biosynthesis	61	c10040_g1_i1(K01703);c103666_g1_i1(K01653);c108750_g1_i1(K01649);c108822_g1_i1(K01653);c110036_g1_i1(K00052);c111491_g1_i1(K01702);c116784_g1_i1(K01754);c120250_g1_i1(K01687);c122266_g1_i1(K00835);c122475_g1_i1(K01704);c124362_g1_i1(K01652);c125810_g1_i1(K00053);c127045_g1_i1(K00053);c127179_g1_i1(K00053);c127261_g1_i1(K01652);c129521_g1_i1(K01704);c17717_g1_i1(K01702);c20204_g1_i1(K00053);c20778…	ko00290.png
path:ko05202	Transcriptional misregulation in cancer	109	c100012_g1_i1(K06498);c101381_g1_i1(K15605);c105344_g1_i1(K15617);c105644_g1_i1(K06461);c105759_g1_i1(K13105);c108202_g1_i1(K04391);c108872_g1_i1(K11644);c110060_g1_i1(K04684);c110210_g1_i1(K12823);c110864_g1_i1(K15618);c111908_g1_i1(K15618);c115747_g1_i1(K11253);c11868_g1_i1(K06067);c119218_g1_i1(K11253);c120022_g1_i1(K04676);c120040_g1_i1(K04684);c122898_g1_i1(K14651);c125138_g1_i1(K09105);c125…	ko05202.png
path:ko05332	Graft-versus-host disease	20	c119936_g1_i1(K06751);c125227_g1_i1(K07818);c126236_g1_i1(K04519);c24306_g1_i1(K07818);c27948_g1_i1(K06752);c45298_g1_i1(K06752);c45298_g2_i1(K06752);c45555_g1_i1(K06752);c58626_g1_i1(K06751);c58626_g2_i1(K06751);c58971_g1_i1(K06751);c58971_g1_i2(K06751);c62117_g1_i1(K06751);c64444_g1_i1(K06752);c64444_g1_i2(K06752);c64444_g1_i3(K06752);c74545_g1_i1(K07818);c75435_g1_i1(K07818);c85274_g1_i1(K0675…	ko05332.png
path:ko00534	Glycosaminoglycan biosynthesis - heparan sulfate / heparin	3	c103430_g1_i1(K02370);c7026_g1_i1(K00771);c95855_g1_i1(K10158);	ko00534.png
path:ko03420	Nucleotide excision repair	116	c101424_g1_i1(K03702);c10305_g1_i1(K03505);c10481_g1_i1(K10843);c105247_g1_i1(K07466);c105571_g1_i1(K03723);c105866_g1_i1(K03701);c106336_g1_i1(K03657);c107009_g1_i1(K07466);c108086_g1_i1(K03701);c108165_g1_i1(K01972);c108914_g1_i1(K07466);c11514_g1_i1(K03868);c120945_g1_i1(K03723);c124175_g1_i1(K10848);c127776_g1_i1(K01971);c129276_g1_i1(K10839);c130380_g1_i1(K07466);c13684_g1_i1(K07466);c24317_…	ko03420.png
path:ko00564	Glycerophospholipid metabolism	162	c101763_g1_i1(K01115);c103376_g1_i1(K00901);c103478_g1_i1(K01126);c105034_g1_i1(K00006);c105766_g1_i1(K00096);c106629_g1_i1(K14674);c108930_g1_i1(K01115);c111329_g1_i1(K15728);c111661_g1_i1(K13506);c116164_g1_i1(K05929);c116205_g1_i1(K01613);c116227_g1_i1(K00866);c121112_g1_i1(K13508);c122258_g1_i1(K00006);c122577_g1_i1(K17103);c124408_g1_i1(K00894);c124484_g1_i1(K00111);c124634_g1_i1(K01613);c12…	ko00564.png
path:ko03040	Spliceosome	345	c101114_g1_i1(K12891);c101665_g1_i1(K11086);c103052_g1_i1(K03283);c103106_g1_i1(K12818);c103225_g1_i1(K13025);c103379_g1_i1(K03283);c103382_g1_i1(K12825);c103427_g1_i1(K12855);c105211_g1_i1(K12840);c105284_g1_i1(K12847);c105462_g1_i1(K12827);c105593_g1_i1(K12829);c106446_g1_i1(K12856);c106602_g1_i1(K03283);c10670_g1_i1(K03283);c106829_g1_i1(K12896);c108355_g1_i1(K03283);c108700_g1_i1(K12825);c108…	ko03040.png
path:ko05111	Vibrio cholerae pathogenic cycle	5	c120590_g1_i1(K03092);c123016_g1_i1(K10912);c64702_g6_i3(K05851);c84222_g1_i1(K02405);c99179_g1_i1(K03092);	ko05111.png
path:ko00073	Cutin, suberine and wax biosynthesis	23	c105725_g1_i1(K15398);c119070_g1_i1(K13356);c20964_g1_i1(K13356);c25075_g1_i1(K15404);c31312_g1_i1(K15400);c33377_g1_i1(K15400);c50178_g1_i1(K17991);c53076_g1_i1(K15398);c53076_g1_i2(K15398);c53076_g1_i4(K15398);c54198_g1_i1(K15400);c56485_g1_i1(K13407);c56886_g1_i1(K13356);c56886_g1_i2(K13356);c58368_g1_i1(K15400);c59013_g1_i1(K15400);c61596_g2_i2(K13407);c61596_g2_i3(K13407);c61596_g2_i4(K13407…	ko00073.png
path:ko00500	Starch and sucrose metabolism	337	c101617_g1_i1(K01195);c101659_g1_i1(K16055);c101916_g1_i1(K01193);c103118_g1_i1(K01051);c103198_g1_i1(K00703);c103281_g1_i1(K01835);c103390_g1_i1(K00847);c103602_g1_i1(K13648);c105302_g1_i1(K00844);c105613_g1_i1(K05349);c105967_g1_i1(K01835);c105983_g1_i1(K01187);c106038_g1_i1(K01810);c108494_g1_i1(K16147);c110093_g1_i1(K00693);c110381_g1_i1(K00770);c110499_g1_i1(K00688);c110614_g1_i1(K00703);c11…	ko00500.png
path:ko04152	AMPK signaling pathway	184	c100031_g1_i1(K07199);c103431_g1_i1(K03234);c103703_g1_i1(K00850);c105984_g1_i1(K03841);c108222_g1_i1(K03234);c10940_g1_i1(K03234);c110093_g1_i1(K00693);c110317_g1_i1(K03234);c110603_g1_i1(K11584);c110647_g1_i1(K00021);c110709_g1_i1(K00507);c110964_g1_i1(K04382);c111287_g1_i1(K03234);c115096_g1_i1(K00850);c115381_g1_i1(K02649);c116078_g1_i1(K00693);c116763_g1_i1(K03234);c119518_g1_i1(K00850);c119…	ko04152.png
path:ko00944	Flavone and flavonol biosynthesis	14	c101617_g1_i1(K01195);c106276_g1_i1(K05279);c127298_g1_i1(K05280);c20441_g1_i1(K05279);c20441_g1_i2(K05279);c28374_g1_i1(K05279);c36016_g1_i2(K05279);c41113_g1_i1(K05280);c43162_g1_i1(K05279);c53849_g1_i1(K05279);c5804_g1_i1(K05280);c62090_g1_i1(K05279);c62090_g1_i2(K05279);c62579_g1_i1(K05279);	ko00944.png
path:ko04015	Rap1 signaling pathway	131	c101060_g1_i1(K05692);c101279_g1_i1(K04441);c101306_g1_i1(K04392);c101657_g1_i1(K04371);c101938_g1_i1(K17699);c101990_g1_i1(K08013);c102936_g1_i1(K06070);c103508_g1_i1(K06070);c103867_g1_i1(K02677);c105042_g1_i1(K17698);c105644_g1_i1(K06461);c108369_g1_i1(K05718);c108843_g1_i1(K04368);c111168_g1_i1(K05759);c111800_g1_i1(K05759);c115381_g1_i1(K02649);c116171_g1_i1(K08013);c116389_g1_i1(K12361);c11…	ko04015.png
path:ko05219	Bladder cancer	25	c101657_g1_i1(K04371);c108843_g1_i1(K04368);c110587_g1_i1(K08845);c35215_g1_i1(K00758);c35215_g1_i2(K00758);c41352_g1_i1(K04368);c41352_g1_i2(K04368);c45255_g3_i1(K06620);c54439_g1_i1(K06620);c54439_g2_i1(K06620);c58349_g1_i1(K04371);c58349_g2_i1(K04371);c58349_g2_i2(K04371);c64389_g1_i1(K04371);c64389_g1_i2(K04371);c64389_g1_i3(K04371);c64389_g1_i4(K04371);c64389_g1_i5(K04371);c64389_g2_i1(K0437…	ko05219.png
path:ko00941	Flavonoid biosynthesis	42	c110464_g1_i1(K00660);c11366_g1_i1(K13065);c116640_g1_i1(K00660);c120915_g1_i1(K01859);c122299_g1_i1(K09754);c127298_g1_i1(K05280);c127306_g1_i1(K00660);c20349_g1_i2(K05278);c20759_g1_i1(K00660);c32321_g1_i1(K13065);c3784_g1_i1(K08695);c40305_g1_i2(K13065);c40579_g1_i1(K00588);c40579_g1_i2(K00588);c40579_g1_i3(K00588);c41113_g1_i1(K05280);c41308_g1_i1(K00475);c4334_g1_i1(K08695);c44741_g1_i1(K005…	ko00941.png
path:ko00190	Oxidative phosphorylation	419	c101045_g1_i1(K02128);c101093_g1_i1(K02128);c101274_g1_i1(K00404);c101305_g1_i1(K02135);c101417_g1_i1(K02109);c101747_g1_i1(K01507);c103302_g1_i1(K00417);c103306_g1_i1(K01535);c103477_g1_i1(K02263);c103494_g1_i1(K15987);c104015_g1_i1(K02139);c105150_g1_i1(K02132);c105213_g1_i1(K03661);c105267_g1_i1(K02154);c105971_g1_i1(K03956);c106093_g1_i1(K01535);c106111_g1_i1(K00235);c106257_g1_i1(K02155);c10…	ko00190.png
path:ko05211	Renal cell carcinoma	57	c101306_g1_i1(K04392);c101412_g1_i1(K04498);c101657_g1_i1(K04371);c108176_g1_i1(K07299);c108843_g1_i1(K04368);c110587_g1_i1(K08845);c11514_g1_i1(K03868);c115381_g1_i1(K02649);c119455_g1_i1(K06277);c120018_g1_i1(K03873);c122296_g1_i1(K04498);c126200_g1_i1(K06277);c126266_g1_i1(K09592);c14014_g1_i1(K00922);c19169_g1_i1(K04392);c33132_g1_i1(K03872);c3595_g1_i1(K00922);c3595_g1_i2(K00922);c41352_g1_i…	ko05211.png
path:ko04140	Regulation of autophagy	39	c105418_g1_i1(K08341);c111561_g1_i1(K00914);c122568_g1_i1(K17890);c129576_g1_i1(K17890);c129816_g1_i1(K08342);c13533_g1_i1(K08333);c1425_g1_i1(K08333);c1628_g1_i1(K07198);c21452_g1_i1(K08339);c3723_g1_i1(K08269);c39992_g1_i1(K08269);c40243_g1_i1(K08269);c40695_g1_i1(K08341);c50315_g3_i1(K17888);c53943_g1_i1(K08342);c54411_g2_i1(K08341);c54411_g4_i1(K08341);c54881_g2_i1(K00914);c58796_g1_i1(K08341…	ko04140.png
path:ko04971	Gastric acid secretion	26	c101263_g1_i1(K05008);c103867_g1_i1(K02677);c116869_g1_i1(K05858);c122851_g1_i1(K04345);c125578_g1_i1(K04515);c127454_g1_i1(K04345);c21335_g1_i1(K05858);c21335_g1_i2(K05858);c21578_g1_i1(K02183);c31365_g1_i1(K02183);c32006_g1_i1(K04632);c32006_g1_i2(K04632);c64304_g2_i1(K02183);c64304_g3_i1(K02183);c64485_g2_i1(K02183);c68501_g1_i1(K05858);c70874_g1_i1(K04515);c73390_g1_i1(K02183);c77284_g1_i1(K0…	ko04971.png
path:ko00061	Fatty acid biosynthesis	83	c101261_g1_i1(K09458);c103257_g1_i1(K09458);c103396_g1_i1(K00059);c105123_g1_i1(K01897);c105451_g1_i1(K01897);c105702_g1_i1(K01961);c106251_g1_i1(K01897);c110594_g1_i1(K01897);c111951_g1_i1(K01897);c115419_g1_i1(K01963);c116027_g1_i1(K01897);c116703_g1_i1(K01897);c120378_g1_i1(K01897);c120526_g1_i1(K00059);c120861_g1_i1(K01897);c122290_g1_i1(K00059);c122538_g1_i1(K01897);c127321_g1_i1(K00059);c12…	ko00061.png
path:ko04975	Fat digestion and absorption	5	c120329_g1_i1(K14455);c46484_g1_i1(K11155);c73960_g1_i1(K11155);c74589_g1_i1(K11160);c99204_g1_i1(K14455);	ko04975.png
path:ko04115	p53 signaling pathway	63	c11264_g1_i1(K08738);c1486_g1_i1(K04506);c21752_g1_i1(K06640);c2246_g1_i1(K05868);c2246_g2_i1(K05868);c28252_g1_i1(K08738);c31115_g1_i1(K10135);c31115_g1_i2(K10135);c31484_g1_i1(K04506);c33092_g1_i1(K04506);c33782_g1_i1(K05868);c41646_g1_i1(K05868);c41646_g2_i1(K05868);c45201_g1_i1(K04506);c48358_g1_i1(K05868);c50474_g1_i1(K10143);c50474_g1_i2(K10143);c50474_g1_i3(K10143);c50474_g1_i4(K10143);c51…	ko04115.png
path:ko00330	Arginine and proline metabolism	232	c101041_g1_i1(K01940);c101840_g1_i1(K01583);c10237_g1_i1(K00128);c10237_g1_i2(K00128);c103593_g1_i1(K01585);c103880_g1_i1(K00818);c105036_g1_i1(K01611);c106008_g1_i1(K01485);c106227_g1_i1(K00145);c106453_g1_i1(K01915);c106793_g1_i1(K01259);c108105_g1_i1(K01485);c108554_g1_i1(K00933);c110139_g1_i1(K12659);c110297_g1_i1(K00128);c110801_g1_i1(K06447);c110827_g1_i1(K14454);c11107_g1_i1(K12657);c11167…	ko00330.png
path:ko00905	Brassinosteroid biosynthesis	6	c10267_g1_i1(K09587);c1515_g1_i1(K09587);c37021_g1_i1(K15639);c39943_g1_i2(K09591);c78289_g1_i1(K12637);c99594_g1_i1(K09588);	ko00905.png
path:ko04010	MAPK signaling pathway	184	c101279_g1_i1(K04441);c101306_g1_i1(K04392);c101657_g1_i1(K04371);c103052_g1_i1(K03283);c103379_g1_i1(K03283);c103549_g1_i1(K04414);c103867_g1_i1(K02677);c106602_g1_i1(K03283);c10670_g1_i1(K03283);c108202_g1_i1(K04391);c108355_g1_i1(K03283);c108712_g1_i1(K03283);c108838_g1_i1(K04372);c108843_g1_i1(K04368);c109002_g1_i1(K03283);c110134_g1_i1(K03283);c110212_g1_i1(K04459);c110372_g1_i1(K03283);c110…	ko04010.png
path:ko00270	Cysteine and methionine metabolism	214	c101303_g1_i1(K00640);c101364_g1_i1(K01738);c101397_g1_i1(K00789);c101515_g1_i1(K00026);c101607_g1_i1(K01758);c101667_g1_i1(K05933);c103385_g1_i1(K00549);c10385_g1_i1(K00815);c105036_g1_i1(K01611);c105392_g1_i1(K00789);c106066_g1_i1(K00549);c106839_g1_i1(K05933);c10797_g1_i1(K01758);c108119_g1_i1(K00789);c108213_g1_i1(K00789);c108653_g1_i1(K01251);c110280_g1_i1(K16054);c110558_g1_i1(K05933);c1108…	ko00270.png
path:ko00100	Steroid biosynthesis	37	c105255_g1_i1(K00227);c106629_g1_i1(K14674);c110939_g1_i1(K09831);c111455_g1_i1(K00227);c111797_g1_i1(K07748);c115081_g1_i1(K09828);c116431_g1_i1(K00511);c116579_g1_i1(K00559);c119798_g1_i1(K07750);c1642_g1_i1(K08246);c2413_g1_i1(K00511);c24938_g1_i1(K14423);c26221_g1_i1(K09831);c27644_g1_i1(K00511);c33683_g1_i1(K01824);c33683_g1_i2(K01824);c3856_g1_i1(K09832);c40327_g1_i1(K14423);c43140_g2_i1(K0…	ko00100.png
path:ko04650	Natural killer cell mediated cytotoxicity	86	c101306_g1_i1(K04392);c101657_g1_i1(K04371);c103867_g1_i1(K02677);c108369_g1_i1(K05718);c108843_g1_i1(K04368);c110587_g1_i1(K08845);c111313_g1_i1(K06453);c111335_g1_i1(K06268);c115381_g1_i1(K02649);c115896_g1_i1(K07984);c119936_g1_i1(K06751);c125227_g1_i1(K07818);c126587_g1_i1(K05133);c127530_g1_i1(K05856);c14014_g1_i1(K00922);c15710_g1_i1(K05133);c19169_g1_i1(K04392);c24306_g1_i1(K07818);c25107_…	ko04650.png
path:ko00020	Citrate cycle (TCA cycle)	189	c10061_g1_i1(K00658);c101369_g1_i1(K00161);c101515_g1_i1(K00026);c105077_g1_i1(K01647);c105412_g1_i1(K00031);c106003_g1_i1(K01900);c106111_g1_i1(K00235);c106157_g1_i1(K00031);c106291_g1_i1(K00627);c106335_g1_i1(K01903);c106640_g1_i1(K01681);c106755_g1_i1(K01681);c106874_g1_i1(K00234);c108235_g1_i1(K00164);c108330_g1_i1(K00164);c108344_g1_i1(K01610);c108377_g1_i1(K00234);c108675_g1_i1(K00164);c108…	ko00020.png
path:ko03460	Fanconi anemia pathway	77	c101920_g1_i1(K08775);c103833_g1_i1(K08775);c105247_g1_i1(K07466);c107009_g1_i1(K07466);c108914_g1_i1(K07466);c110588_g1_i1(K15361);c11244_g1_i1(K03165);c116054_g1_i1(K03165);c116629_g1_i1(K08734);c124175_g1_i1(K10848);c125931_g1_i1(K04482);c130380_g1_i1(K07466);c13684_g1_i1(K07466);c18347_g1_i1(K10901);c18347_g1_i2(K10901);c21752_g1_i1(K06640);c21834_g1_i1(K10896);c21834_g1_i2(K10896);c30894_g1_…	ko03460.png
path:ko00196	Photosynthesis - antenna proteins	37	c106262_g1_i1(K08916);c10635_g1_i1(K08911);c110153_g1_i1(K08912);c111097_g1_i1(K08907);c11727_g1_i1(K08912);c11788_g1_i1(K08908);c120485_g1_i1(K08917);c120874_g1_i1(K08908);c126882_g1_i1(K08913);c17609_g1_i1(K08915);c44056_g1_i1(K08912);c44056_g1_i2(K08912);c44470_g1_i1(K08910);c46466_g1_i1(K08913);c46601_g1_i1(K08909);c46601_g1_i2(K08909);c53350_g1_i1(K08909);c55688_g1_i1(K08915);c58612_g1_i1(K0…	ko00196.png
path:ko05134	Legionellosis	227	c101152_g1_i1(K07953);c101554_g1_i1(K03233);c103052_g1_i1(K03283);c103379_g1_i1(K03283);c105644_g1_i1(K06461);c105804_g1_i1(K03233);c106128_g1_i1(K04077);c106266_g1_i1(K03231);c106602_g1_i1(K03283);c10670_g1_i1(K03283);c108202_g1_i1(K04391);c108355_g1_i1(K03283);c108474_g1_i1(K03233);c108712_g1_i1(K03283);c108721_g1_i1(K03596);c109002_g1_i1(K03283);c10915_g1_i1(K07953);c110134_g1_i1(K03283);c1103…	ko05134.png
path:ko01220	Degradation of aromatic compounds	67	c101236_g1_i1(K00002);c101776_g1_i1(K00002);c103220_g1_i1(K10219);c103551_g1_i1(K13953);c105368_g1_i1(K00002);c106147_g1_i1(K00002);c108127_g1_i1(K00002);c11090_g1_i1(K00002);c111359_g1_i1(K03381);c115388_g1_i1(K13953);c116193_g1_i1(K00002);c116515_g1_i1(K10217);c119329_g1_i1(K00001);c120206_g1_i1(K01857);c122252_g1_i1(K13953);c124326_g1_i1(K13953);c125010_g1_i1(K05549);c125139_g1_i1(K00141);c125…	ko01220.png
path:ko00621	Dioxin degradation	3	c78008_g1_i1(K00480);c86773_g1_i1(K00480);c99546_g1_i1(K00480);	ko00621.png
path:ko05032	Morphine addiction	31	c103124_g1_i1(K08291);c103867_g1_i1(K02677);c116033_g1_i1(K04542);c122851_g1_i1(K04345);c126459_g1_i1(K04536);c127454_g1_i1(K04345);c127825_g1_i1(K15015);c130353_g1_i1(K15015);c27483_g1_i1(K04537);c27483_g1_i2(K04537);c32006_g1_i1(K04632);c32006_g1_i2(K04632);c41388_g1_i1(K04439);c41388_g1_i2(K04439);c41388_g1_i3(K04439);c54826_g1_i1(K04536);c60425_g1_i1(K15015);c60425_g2_i1(K15015);c60425_g3_i2(…	ko05032.png
path:ko04151	PI3K-Akt signaling pathway	226	c101306_g1_i1(K04392);c101657_g1_i1(K04371);c101718_g1_i1(K13303);c103081_g1_i1(K06630);c10390_g1_i1(K05070);c103933_g1_i1(K03258);c105772_g1_i1(K02991);c106290_g1_i1(K09049);c106832_g1_i1(K06071);c10775_g1_i1(K02991);c108128_g1_i1(K06071);c108171_g1_i1(K16197);c108843_g1_i1(K04368);c108900_g1_i1(K06236);c110047_g1_i1(K03259);c110065_g1_i1(K03258);c110093_g1_i1(K00693);c110151_g1_i1(K06630);c1103…	ko04151.png
path:ko00350	Tyrosine metabolism	94	c103220_g1_i1(K10219);c103551_g1_i1(K13953);c10385_g1_i1(K00815);c105057_g1_i1(K02510);c110827_g1_i1(K14454);c111854_g1_i1(K07253);c112015_g1_i1(K00450);c115388_g1_i1(K13953);c119035_g1_i1(K00457);c119329_g1_i1(K00001);c120157_g1_i1(K00450);c120213_g1_i1(K00817);c120329_g1_i1(K14455);c120404_g1_i1(K00135);c120648_g1_i1(K14454);c122252_g1_i1(K13953);c122412_g1_i1(K00505);c122658_g1_i1(K00815);c122…	ko00350.png
path:ko04080	Neuroactive ligand-receptor interaction	25	c10748_g1_i1(K05236);c108492_g1_i1(K08388);c110277_g1_i1(K05236);c110742_g1_i1(K04604);c120162_g1_i1(K05236);c120726_g1_i1(K05236);c16239_g1_i1(K05236);c19223_g1_i1(K04171);c19223_g2_i1(K04171);c39970_g1_i1(K04010);c62366_g1_i1(K04172);c62366_g1_i2(K04172);c68510_g1_i1(K05770);c7389_g1_i1(K04173);c78162_g1_i1(K05236);c79471_g1_i1(K05236);c80618_g1_i1(K04293);c80619_g1_i1(K04279);c80840_g1_i1(K042…	ko04080.png
path:ko00630	Glyoxylate and dicarboxylate metabolism	235	c101225_g1_i1(K00122);c101515_g1_i1(K00026);c101702_g1_i1(K00122);c101717_g1_i1(K01091);c101890_g1_i1(K01637);c102803_g1_i1(K03418);c103498_g1_i1(K00122);c104019_g1_i1(K00042);c105077_g1_i1(K01647);c105219_g1_i1(K01637);c105383_g1_i1(K01638);c10627_g1_i2(K01965);c106453_g1_i1(K01915);c106581_g1_i1(K03781);c106640_g1_i1(K01681);c106668_g1_i1(K01637);c106755_g1_i1(K01681);c108179_g1_i1(K12972);c108…	ko00630.png
path:ko05016	Huntington's disease	380	c101045_g1_i1(K02128);c101093_g1_i1(K02128);c101305_g1_i1(K02135);c101412_g1_i1(K04498);c103302_g1_i1(K00417);c103477_g1_i1(K02263);c103859_g1_i1(K15040);c105150_g1_i1(K02132);c105607_g1_i1(K03120);c105971_g1_i1(K03956);c106111_g1_i1(K00235);c106502_g1_i1(K04565);c106691_g1_i1(K05863);c106694_g1_i1(K05863);c106874_g1_i1(K00234);c107026_g1_i1(K02128);c108227_g1_i1(K04565);c108377_g1_i1(K00234);c10…	ko05016.png
path:ko04744	Phototransduction	16	c126459_g1_i1(K04536);c21578_g1_i1(K02183);c31365_g1_i1(K02183);c41388_g1_i1(K04439);c41388_g1_i2(K04439);c41388_g1_i3(K04439);c54826_g1_i1(K04536);c64304_g2_i1(K02183);c64304_g3_i1(K02183);c64485_g2_i1(K02183);c73390_g1_i1(K02183);c74361_g1_i1(K04439);c74506_g1_i1(K04536);c77628_g1_i1(K04439);c81765_g1_i1(K02183);c91231_g1_i1(K02183);	ko04744.png
path:ko02010	ABC transporters	169	c101320_g1_i1(K10111);c103279_g1_i1(K10439);c103986_g1_i1(K02065);c105363_g1_i1(K02011);c105598_g1_i1(K02044);c105599_g1_i1(K16787);c106178_g1_i1(K10441);c106506_g1_i1(K05678);c106769_g1_i1(K15628);c108090_g1_i1(K05658);c108353_g1_i1(K15580);c108873_g1_i1(K01996);c110044_g1_i1(K10439);c110152_g1_i1(K10548);c110498_g1_i1(K13894);c110631_g1_i1(K01997);c111069_g1_i1(K06148);c111487_g1_i1(K10039);c11…	ko02010.png
path:ko03320	PPAR signaling pathway	99	c101497_g1_i1(K00249);c101532_g1_i1(K00249);c103685_g1_i1(K00249);c105123_g1_i1(K01897);c105147_g1_i1(K00232);c105451_g1_i1(K01897);c106251_g1_i1(K01897);c108084_g1_i1(K07513);c108894_g1_i1(K08764);c110594_g1_i1(K01897);c110709_g1_i1(K00507);c111951_g1_i1(K01897);c115336_g1_i1(K07513);c116027_g1_i1(K01897);c116703_g1_i1(K01897);c11918_g1_i1(K08770);c119713_g1_i1(K08770);c120378_g1_i1(K01897);c120…	ko03320.png
path:ko00720	Carbon fixation pathways in prokaryotes	144	c101480_g1_i1(K01849);c101537_g1_i1(K00297);c101891_g1_i1(K01938);c102279_g1_i1(K01006);c105412_g1_i1(K00031);c105702_g1_i1(K01961);c106157_g1_i1(K00031);c106261_g1_i1(K13788);c10627_g1_i2(K01965);c106335_g1_i1(K01903);c106611_g1_i1(K01006);c106611_g1_i2(K01006);c106640_g1_i1(K01681);c106755_g1_i1(K01681);c106962_g1_i1(K01895);c108318_g1_i1(K00626);c110062_g1_i1(K01782);c110414_g1_i1(K03520);c110…	ko00720.png
path:ko00920	Sulfur metabolism	90	c101303_g1_i1(K00640);c101364_g1_i1(K01738);c101635_g1_i1(K00380);c103377_g1_i1(K01082);c106920_g1_i1(K00381);c10852_g1_i1(K00390);c11264_g1_i1(K08738);c116524_g1_i1(K04091);c119276_g1_i1(K00958);c120422_g1_i1(K03119);c122334_g1_i1(K00958);c122576_g1_i1(K00381);c122764_g1_i1(K01738);c122796_g1_i1(K04091);c126141_g1_i1(K01082);c126474_g1_i1(K00957);c127507_g1_i1(K00390);c127631_g1_i1(K04091);c1293…	ko00920.png
path:ko00360	Phenylalanine metabolism	183	c100002_g1_i1(K00430);c101064_g1_i1(K00430);c101270_g1_i1(K00430);c103277_g1_i1(K02614);c103809_g1_i1(K01904);c10385_g1_i1(K00815);c105629_g1_i1(K00430);c110712_g1_i1(K00430);c110827_g1_i1(K14454);c110851_g1_i1(K00285);c110856_g1_i1(K00430);c111135_g1_i1(K00430);c111191_g1_i1(K01904);c111374_g1_i1(K00430);c111854_g1_i1(K07253);c11197_g1_i1(K00430);c116721_g1_i1(K00430);c119035_g1_i1(K00457);c1194…	ko00360.png
path:ko04978	Mineral absorption	35	c101826_g1_i1(K00522);c111499_g1_i1(K00522);c115726_g1_i1(K07213);c120477_g1_i1(K07213);c120602_g1_i1(K00522);c122857_g1_i1(K07213);c127267_g1_i1(K07213);c127593_g1_i1(K14686);c128018_g1_i1(K00522);c130420_g1_i1(K14688);c1783_g1_i1(K07213);c2044_g1_i1(K14686);c35318_g1_i1(K07213);c42965_g1_i1(K12347);c42965_g1_i2(K12347);c42965_g1_i3(K12347);c42965_g1_i4(K12347);c43523_g1_i1(K00510);c45915_g1_i1(…	ko04978.png
path:ko00363	Bisphenol degradation	14	c106163_g1_i1(K00517);c120088_g1_i1(K01066);c120208_g1_i1(K00100);c126049_g1_i1(K00100);c43526_g1_i2(K00517);c48927_g1_i2(K00517);c54137_g1_i1(K00517);c54137_g1_i2(K00517);c73396_g1_i1(K00517);c74004_g1_i1(K00100);c75266_g1_i1(K00100);c85374_g1_i1(K01066);c91910_g1_i1(K00517);c94443_g1_i1(K00100);	ko00363.png
path:ko01230	Biosynthesis of amino acids	678	c10040_g1_i1(K01703);c101041_g1_i1(K01940);c101303_g1_i1(K00640);c101334_g1_i1(K01658);c101364_g1_i1(K01738);c101397_g1_i1(K00789);c101599_g1_i1(K00615);c101607_g1_i1(K01758);c101835_g1_i1(K00615);c101911_g1_i1(K00215);c103080_g1_i1(K01834);c103318_g1_i1(K00873);c103385_g1_i1(K00549);c103666_g1_i1(K01653);c103703_g1_i1(K00850);c10385_g1_i1(K00815);c103868_g1_i1(K00014);c103880_g1_i1(K00818);c1040…	ko01230.png
path:ko04961	Endocrine and other factor-regulated calcium reabsorption	58	c101186_g1_i1(K01528);c103867_g1_i1(K02677);c11462_g1_i1(K07904);c116869_g1_i1(K05858);c11803_g1_i1(K07904);c119257_g1_i1(K04645);c122140_g1_i1(K07904);c122851_g1_i1(K04345);c125506_g1_i1(K07904);c125856_g1_i1(K11826);c127454_g1_i1(K04345);c129762_g1_i1(K01528);c130037_g1_i1(K11826);c130451_g1_i1(K11824);c1564_g1_i1(K07904);c16074_g1_i1(K07904);c1779_g1_i1(K07904);c21335_g1_i1(K05858);c21335_g1_i…	ko04961.png
path:ko04066	HIF-1 signaling pathway	168	c101369_g1_i1(K00161);c101412_g1_i1(K04498);c101657_g1_i1(K04371);c101922_g1_i1(K04692);c103867_g1_i1(K02677);c105302_g1_i1(K00844);c105772_g1_i1(K02991);c106323_g1_i1(K00134);c10775_g1_i1(K02991);c108176_g1_i1(K07299);c108838_g1_i1(K04372);c108843_g1_i1(K04368);c110047_g1_i1(K03259);c110351_g1_i1(K01689);c110417_g1_i1(K02991);c110478_g1_i1(K01689);c110483_g1_i1(K01689);c111226_g1_i1(K01689);c112…	ko04066.png
path:ko00120	Primary bile acid biosynthesis	4	c101652_g1_i1(K12405);c101832_g1_i1(K01442);c108894_g1_i1(K08764);c127932_g1_i1(K00488);	ko00120.png
path:ko05412	Arrhythmogenic right ventricular cardiomyopathy (ARVC)	30	c101060_g1_i1(K05692);c111969_g1_i1(K05699);c119270_g1_i1(K06493);c125306_g1_i1(K06590);c129723_g1_i1(K06476);c13265_g1_i1(K05699);c35978_g1_i1(K05692);c41614_g1_i1(K05692);c41614_g2_i1(K05692);c43460_g1_i1(K05692);c5016_g1_i1(K05692);c50499_g1_i1(K05692);c50499_g2_i1(K05692);c50499_g2_i2(K05692);c50499_g3_i1(K05692);c53689_g1_i1(K05692);c54636_g1_i1(K05692);c62154_g1_i1(K05692);c64211_g1_i1(K056…	ko05412.png
path:ko04916	Melanogenesis	51	c101412_g1_i1(K04498);c101657_g1_i1(K04371);c103867_g1_i1(K02677);c108843_g1_i1(K04368);c116869_g1_i1(K05858);c119686_g1_i1(K03083);c122296_g1_i1(K04498);c122412_g1_i1(K00505);c122851_g1_i1(K04345);c125578_g1_i1(K04515);c127454_g1_i1(K04345);c13245_g1_i1(K03083);c21335_g1_i1(K05858);c21335_g1_i2(K05858);c21578_g1_i1(K02183);c31365_g1_i1(K02183);c32006_g1_i1(K04632);c32006_g1_i2(K04632);c41352_g1_…	ko04916.png
path:ko04122	Sulfur relay system	24	c120414_g1_i1(K04487);c124517_g1_i1(K14171);c17658_g1_i1(K04487);c31022_g1_i1(K03637);c37195_g1_i1(K00566);c41185_g1_i1(K03639);c46703_g1_i1(K12161);c53999_g1_i1(K01011);c54792_g1_i1(K14169);c55537_g1_i1(K03635);c55537_g1_i2(K03635);c5853_g1_i1(K12161);c5853_g1_i2(K12161);c61475_g1_i1(K11996);c64971_g3_i1(K14168);c64971_g3_i2(K14168);c73048_g1_i1(K14168);c75736_g1_i1(K03639);c77576_g1_i1(K04487);…	ko04122.png
path:ko00230	Purine metabolism	338	c101117_g1_i1(K00951);c10305_g1_i1(K03505);c103274_g1_i1(K02337);c103281_g1_i1(K01835);c103318_g1_i1(K00873);c103437_g1_i1(K00088);c103493_g1_i1(K00939);c103684_g1_i1(K01768);c105086_g1_i1(K01939);c105143_g1_i1(K00602);c105231_g1_i1(K03046);c105232_g1_i1(K01488);c105258_g1_i1(K10807);c105276_g1_i1(K01951);c105438_g1_i1(K01241);c105478_g1_i1(K02428);c105861_g1_i1(K11175);c105967_g1_i1(K01835);c106…	ko00230.png
path:ko00980	Metabolism of xenobiotics by cytochrome P450	108	c101806_g1_i1(K00799);c103441_g1_i1(K00799);c103551_g1_i1(K13953);c103625_g1_i1(K00799);c103690_g1_i1(K00799);c105282_g1_i1(K00079);c106695_g1_i1(K00079);c110156_g1_i1(K00799);c110165_g1_i1(K00799);c110590_g1_i1(K00799);c115388_g1_i1(K13953);c115793_g1_i1(K00799);c119217_g1_i1(K00799);c119329_g1_i1(K00001);c119500_g1_i1(K00799);c120129_g1_i1(K00079);c122252_g1_i1(K13953);c122931_g1_i1(K00799);c12…	ko00980.png
path:ko00592	alpha-Linolenic acid metabolism	77	c105147_g1_i1(K00232);c105234_g1_i1(K00454);c105448_g1_i1(K05894);c106383_g1_i1(K00454);c106629_g1_i1(K14674);c108084_g1_i1(K07513);c111245_g1_i1(K05894);c115336_g1_i1(K07513);c115783_g1_i1(K00454);c11613_g1_i2(K00632);c116923_g1_i1(K05894);c120550_g1_i1(K00232);c122035_g1_i1(K07513);c122630_g1_i1(K05894);c124445_g1_i1(K00454);c1436_g1_i1(K07513);c19636_g1_i1(K00454);c30933_g1_i1(K00454);c30933_g…	ko00592.png
path:ko01053	Biosynthesis of siderophore group nonribosomal peptides	9	c64355_g9_i1(K02363);c64860_g1_i1(K02552);c64860_g1_i2(K02552);c64860_g1_i3(K02552);c64860_g1_i4(K02552);c64860_g1_i5(K02552);c64860_g1_i6(K02552);c64860_g3_i1(K02552);c73435_g1_i1(K02552);	ko01053.png
path:ko05140	Leishmaniasis	61	c100012_g1_i1(K06498);c101279_g1_i1(K04441);c101657_g1_i1(K04371);c10209_g1_i1(K04733);c105644_g1_i1(K06461);c110777_g1_i1(K04733);c126236_g1_i1(K04519);c126587_g1_i1(K05133);c126790_g1_i1(K02581);c129842_g1_i1(K02580);c15710_g1_i1(K05133);c21196_g1_i1(K04733);c27948_g1_i1(K06752);c30672_g1_i1(K04733);c33266_g1_i1(K08010);c36119_g1_i1(K06472);c36311_g1_i1(K04733);c41544_g1_i1(K04733);c45298_g1_i1…	ko05140.png
path:ko05212	Pancreatic cancer	47	c101306_g1_i1(K04392);c101657_g1_i1(K04371);c101920_g1_i1(K08775);c101922_g1_i1(K04692);c103833_g1_i1(K08775);c108843_g1_i1(K04368);c110587_g1_i1(K08845);c115381_g1_i1(K02649);c125931_g1_i1(K04482);c129842_g1_i1(K02580);c14014_g1_i1(K00922);c19169_g1_i1(K04392);c3595_g1_i1(K00922);c3595_g1_i2(K00922);c41352_g1_i1(K04368);c41352_g1_i2(K04368);c44293_g1_i1(K04392);c44293_g1_i2(K04392);c44443_g1_i1(…	ko05212.png
path:ko05143	African trypanosomiasis	19	c103867_g1_i1(K02677);c116869_g1_i1(K05858);c126236_g1_i1(K04519);c21335_g1_i1(K05858);c21335_g1_i2(K05858);c21626_g1_i1(K13822);c54334_g1_i1(K01404);c61477_g1_i1(K06856);c64574_g2_i1(K01392);c64574_g3_i1(K01392);c64574_g3_i2(K01392);c64798_g2_i1(K01354);c64798_g2_i2(K01354);c68501_g1_i1(K05858);c71624_g1_i1(K06856);c80789_g1_i1(K05858);c91718_g1_i1(K02677);c93796_g1_i1(K06856);c98944_g1_i1(K0685…	ko05143.png
path:ko00521	Streptomycin biosynthesis	55	c102008_g1_i1(K01858);c103281_g1_i1(K01835);c105302_g1_i1(K00844);c105843_g1_i1(K00010);c105967_g1_i1(K01835);c110674_g1_i1(K15778);c119673_g1_i1(K00844);c122549_g1_i1(K01092);c122998_g1_i1(K00010);c124163_g1_i1(K00844);c13694_g1_i1(K01835);c31446_g1_i1(K01835);c51439_g1_i1(K01858);c51636_g1_i1(K01835);c56843_g1_i1(K00844);c56843_g2_i1(K00844);c56843_g3_i1(K00844);c58957_g2_i1(K00844);c58957_g3_i…	ko00521.png
