# Supplementary material for: De Novo Sequencing and Assembly Analysis of the Pseudostellaria heterophylla Transcriptome
Source: PLoS One. 2016 Oct 20;11(10):e0164235. doi: 10.1371/journal.pone.0164235 (PMC5072632; doi:10.1371/journal.pone.0164235)
Supplement: S4 Table — (XLSX) [file pone.0164235.s015.xlsx]

## Sheet: Sheet1
Abbreviation	#unigene	length	NR_Hit-Name	NR_Description	NR_E-Value	NR_Simil	Swissprot_Hit-Name	Swissprot_Description	Swissprot_E-Value	Swissprot_Simil	String_name	String_description	COG	KOG	NOG	GO_molecular_function	GO_biological_process	GO_cellular_component
AACT	c90802_g1	209	gi|330924040|ref|XP_003300487.1|	hypothetical protein PTT_11734 [Pyrenophora teres f. teres 0-1] >gi|311325369|gb|EFQ91414.1| hypothetical protein PTT_11734 [Pyrenophora teres f. teres 0-1]	1	gi|73919863|sp|Q8S4Y1.1|THIC1_ARATH	RecName: Full=Acetyl-CoA acetyltransferase, cytosolic 1; AltName: Full=Cytosolic acetoacetyl-CoA thiolase 1; Short=Thiolase 1; AltName: Full=Protein EMBRYO DEFECTIVE 1276 [Arabidopsis thaliana]	0.72	GO:0008152;GO:0016747	_	_	_	_	_	_	K00626	E2.3.1.9, atoB
AACT	c108318_g1	225	gi|698435109|ref|XP_009697964.1|	PREDICTED: acetyl-CoA acetyltransferase A, mitochondrial-like [Cariama cristata]	0.81	gi|82178645|sp|Q5BKN8.1|THIL_XENTR	RecName: Full=Acetyl-CoA acetyltransferase, mitochondrial; AltName: Full=Acetoacetyl-CoA thiolase; Flags: Precursor [Xenopus (Silurana) tropicalis]	0.84	GO:0006090;GO:0042967;GO:0018874;GO:0006574;GO:0046872;GO:0006552;GO:0006554;GO:0006568;GO:0046950;GO:0003985;GO:0006633;GO:0005739;GO:0006550	_	_	_	_	_	_	K00626	E2.3.1.9, atoB
AACT	c127564_g1	241	gi|516272743|ref|WP_017676706.1|	acetyl-CoA acetyltransferase [Pseudomonas alcaliphila]	1	gi|74625643|sp|Q9UQW6.1|THIL_SCHPO	RecName: Full=Acetyl-CoA acetyltransferase; AltName: Full=Acetoacetyl-CoA thiolase; AltName: Full=Ergosterol biosynthesis protein 10 [Schizosaccharomyces pombe 972h-]	0.63	GO:0006090;GO:0042967;GO:0018874;GO:0006574;GO:0006552;GO:0006554;GO:0006568;GO:0046950;GO:0003985;GO:0006633;GO:0006550	_	_	_	_	_	_	K00626	E2.3.1.9, atoB
AACT	c121357_g1	203	gi|587672977|gb|EWY95310.1|	acetyl-CoA C-acetyltransferase [Fusarium oxysporum FOSC 3-a] >gi|587672978|gb|EWY95311.1| acetyl-CoA C-acetyltransferase [Fusarium oxysporum FOSC 3-a] >gi|587672979|gb|EWY95312.1| acetyl-CoA C-acetyltransferase [Fusarium oxysporum FOSC 3-a] >gi|58774 ...	1	gi|74625643|sp|Q9UQW6.1|THIL_SCHPO	RecName: Full=Acetyl-CoA acetyltransferase; AltName: Full=Acetoacetyl-CoA thiolase; AltName: Full=Ergosterol biosynthesis protein 10 [Schizosaccharomyces pombe 972h-]	0.91	GO:0008152;GO:0016747	_	_	_	_	_	_	K00626	E2.3.1.9, atoB
AACT	c20456_g1	1816	gi|731355602|ref|XP_010689228.1|	PREDICTED: acetyl-CoA acetyltransferase, cytosolic 1 [Beta vulgaris subsp. vulgaris]	0.96	gi|73919863|sp|Q8S4Y1.1|THIC1_ARATH	RecName: Full=Acetyl-CoA acetyltransferase, cytosolic 1; AltName: Full=Cytosolic acetoacetyl-CoA thiolase 1; Short=Thiolase 1; AltName: Full=Protein EMBRYO DEFECTIVE 1276 [Arabidopsis thaliana]	0.93	GO:0006090;GO:0042967;GO:0018874;GO:0006574;GO:0006552;GO:0006554;GO:0006568;GO:0046950;GO:0003985;GO:0006633;GO:0006550	3694.estExt_Genewise1_v1.C_LG_XIV3807	acetyl-CoA C-acetyltransferase (EC:2.3.1.9)	0.939	COG0183	KOG1390	_	K00626	E2.3.1.9, atoB
AACT	c113449_g1	224	gi|587672977|gb|EWY95310.1|	acetyl-CoA C-acetyltransferase [Fusarium oxysporum FOSC 3-a] >gi|587672978|gb|EWY95311.1| acetyl-CoA C-acetyltransferase [Fusarium oxysporum FOSC 3-a] >gi|587672979|gb|EWY95312.1| acetyl-CoA C-acetyltransferase [Fusarium oxysporum FOSC 3-a] >gi|58774 ...	1	gi|34925109|sp|Q12598.3|THIA_CANTR	RecName: Full=Acetyl-CoA acetyltransferase IA; AltName: Full=Peroxisomal acetoacetyl-CoA thiolase; AltName: Full=Thiolase IA [Candida tropicalis]	0.79	GO:0008152;GO:0016747	_	_	_	_	_	_	K00626	E2.3.1.9, atoB
AACT	c112011_g1	214	gi|646293440|gb|KDQ14613.1|	hypothetical protein BOTBODRAFT_32369 [Botryobasidium botryosum FD-172 SS1]	0.84	gi|51701956|sp|Q6L8K7.1|THIL_YARLI	RecName: Full=Acetyl-CoA acetyltransferase; AltName: Full=Peroxisomal acetoacetyl-CoA thiolase; Short=Thiolase [Yarrowia lipolytica CLIB122]	0.75	GO:0008152;GO:0016747	_	_	_	_	_	_	K00626	E2.3.1.9, atoB
AACT	c123013_g1	268	gi|646400767|gb|KDQ64846.1|	hypothetical protein JAAARDRAFT_28492 [Jaapia argillacea MUCL 33604]	0.76	gi|122135325|sp|Q29RZ0.1|THIL_BOVIN	RecName: Full=Acetyl-CoA acetyltransferase, mitochondrial; AltName: Full=Acetoacetyl-CoA thiolase; Flags: Precursor [Bos taurus]	0.73	GO:0008152;GO:0016747	_	_	_	_	_	_	K00626	E2.3.1.9, atoB
AACT	c127257_g1	209	gi|653046661|ref|WP_027298261.1|	acetyl-CoA acetyltransferase [Rhodospirillales bacterium URHD0088]	0.77	gi|38258709|sp|Q58944.1|Y1549_METJA	RecName: Full=Uncharacterized protein MJ1549 [Methanocaldococcus jannaschii DSM 2661]	0.69	GO:0008152;GO:0016747	_	_	_	_	_	_	K00626	E2.3.1.9, atoB
AACT	c71345_g1	223	gi|628835521|ref|XP_007768064.1|	peroxisomal 3-ketoacyl-CoA-thiolase [Coniophora puteana RWD-64-598 SS2] >gi|392593055|gb|EIW82381.1| peroxisomal 3-ketoacyl-CoA-thiolase [Coniophora puteana RWD-64-598 SS2]	0.73	gi|82181963|sp|Q6AZA0.1|THIL_DANRE	RecName: Full=Acetyl-CoA acetyltransferase, mitochondrial; AltName: Full=Acetoacetyl-CoA thiolase; Flags: Precursor [Danio rerio]	0.64	GO:0016740	_	_	_	_	_	_	K00626	E2.3.1.9, atoB
AACT	c100957_g1	207	gi|660652731|gb|KEO92432.1|	acetyl-CoA acetyltransferase [Erythrobacter litoralis]	0.94	gi|81556254|sp|O53871.1|Y0859_MYCTU	RecName: Full=Putative acyltransferase Rv0859 [Mycobacterium tuberculosis H37Rv]	0.69	GO:0006090;GO:0042967;GO:0018874;GO:0006574;GO:0006552;GO:0006554;GO:0006568;GO:0046950;GO:0003985;GO:0006633;GO:0006550	_	_	_	_	_	_	K00626	E2.3.1.9, atoB
AACT	c62259_g1	1737	gi|731330135|ref|XP_010675964.1|	PREDICTED: acetyl-CoA acetyltransferase, cytosolic 1-like [Beta vulgaris subsp. vulgaris]	0.92	gi|73919864|sp|Q9FIK7.1|THIC2_ARATH	RecName: Full=Probable acetyl-CoA acetyltransferase, cytosolic 2; AltName: Full=Cytosolic acetoacetyl-CoA thiolase 2; Short=Thiolase 2 [Arabidopsis thaliana]	0.88	GO:0008152;GO:0016747	3702.AT5G47720.2-P	acetyl-CoA C-acyltransferase, putative / 3-ketoacyl-CoA thiolase, putative; acetyl-CoA C-acy [...]	0.8778	COG0183	KOG1390	_	K00626	E2.3.1.9, atoB
HMGS	c98219_g1	263	gi|472583396|gb|EMS21039.1|	hydroxymethylglutaryl-CoA synthase [Rhodosporidium toruloides NP11] >gi|647401845|emb|CDR48200.1| RHTO0S16e03400g1_1 [Rhodosporidium toruloides]	0.89	gi|123330|sp|P22791.1|HMCS2_RAT	RecName: Full=Hydroxymethylglutaryl-CoA synthase, mitochondrial; Short=HMG-CoA synthase; AltName: Full=3-hydroxy-3-methylglutaryl coenzyme A synthase; Flags: Precursor [Rattus norvegicus]	0.67	GO:0008299;GO:0004421;GO:0006531;GO:0005524;GO:0005737;GO:0003676;GO:0006574;GO:0006522;GO:0006552;GO:0006421;GO:0006084;GO:0046950;GO:0004816;GO:0006550	_	_	_	_	_	_	K01641	E2.3.3.10
HMGS	c59480_g1	466	gi|92122625|gb|ABE73758.1|	3-hydroxy-3-methylglutaryl CoA synthase [Medicago truncatula]	0.94	gi|21431772|sp|P54873.2|HMCS_ARATH	RecName: Full=Hydroxymethylglutaryl-CoA synthase; Short=HMG-CoA synthase; AltName: Full=3-hydroxy-3-methylglutaryl coenzyme A synthase; AltName: Full=Protein EMBRYO DEFECTIVE 2778; AltName: Full=Protein FLAKY POLLEN 1 [Arabidopsis thaliana]	0.92	GO:0008299;GO:0004421;GO:0009506;GO:0006574;GO:0006552;GO:0005829;GO:0006084;GO:0046950;GO:0006550	_	_	_	_	_	_	K01641	E2.3.3.10
HMGS	c65086_g1	1225	gi|731331270|ref|XP_010676575.1|	PREDICTED: hydroxymethylglutaryl-CoA synthase [Beta vulgaris subsp. vulgaris]	0.88	gi|21431772|sp|P54873.2|HMCS_ARATH	RecName: Full=Hydroxymethylglutaryl-CoA synthase; Short=HMG-CoA synthase; AltName: Full=3-hydroxy-3-methylglutaryl coenzyme A synthase; AltName: Full=Protein EMBRYO DEFECTIVE 2778; AltName: Full=Protein FLAKY POLLEN 1 [Arabidopsis thaliana]	0.82	GO:0006574;GO:0008299;GO:0004421;GO:0006552;GO:0006084;GO:0046950;GO:0006550	_	_	_	_	_	_	K01641	E2.3.3.10
HMGS	c39827_g1	1813	gi|731331270|ref|XP_010676575.1|	PREDICTED: hydroxymethylglutaryl-CoA synthase [Beta vulgaris subsp. vulgaris]	0.94	gi|21431772|sp|P54873.2|HMCS_ARATH	RecName: Full=Hydroxymethylglutaryl-CoA synthase; Short=HMG-CoA synthase; AltName: Full=3-hydroxy-3-methylglutaryl coenzyme A synthase; AltName: Full=Protein EMBRYO DEFECTIVE 2778; AltName: Full=Protein FLAKY POLLEN 1 [Arabidopsis thaliana]	0.9	GO:0006574;GO:0008299;GO:0004421;GO:0006552;GO:0006084;GO:0046950;GO:0006550	3694.grail3.0018023901	3-hydroxy-3-methylglutaryl coenzyme A synthase (EC:2.3.3.10)	0.9195	COG3425	KOG1393	_	K01641	E2.3.3.10
HMGS	c110578_g1	229	gi|189204320|ref|XP_001938495.1|	hydroxymethylglutaryl-CoA synthase [Pyrenophora tritici-repentis Pt-1C-BFP] >gi|187985594|gb|EDU51082.1| hydroxymethylglutaryl-CoA synthase [Pyrenophora tritici-repentis Pt-1C-BFP]	0.94	gi|1708240|sp|P54874.1|HMCS_SCHPO	RecName: Full=Hydroxymethylglutaryl-CoA synthase; Short=HMG-CoA synthase; AltName: Full=3-hydroxy-3-methylglutaryl coenzyme A synthase [Schizosaccharomyces pombe 972h-]	0.74	GO:0006574;GO:0008299;GO:0004421;GO:0006552;GO:0006084;GO:0046950;GO:0006550	_	_	_	_	_	_	K01641	E2.3.3.10
HMGS	c74201_g1	213	gi|587673060|gb|EWY95393.1|	hydroxymethylglutaryl-CoA synthase [Fusarium oxysporum FOSC 3-a] >gi|587696201|gb|EWZ42806.1| hydroxymethylglutaryl-CoA synthase [Fusarium oxysporum Fo47] >gi|587728770|gb|EXA00108.1| hydroxymethylglutaryl-CoA synthase [Fusarium oxysporum f. sp. lyco ...	1	gi|1708240|sp|P54874.1|HMCS_SCHPO	RecName: Full=Hydroxymethylglutaryl-CoA synthase; Short=HMG-CoA synthase; AltName: Full=3-hydroxy-3-methylglutaryl coenzyme A synthase [Schizosaccharomyces pombe 972h-]	0.63	GO:0006574;GO:0008299;GO:0004421;GO:0006552;GO:0006084;GO:0046950;GO:0006550	_	_	_	_	_	_	K01641	E2.3.3.10
HMGR	c28220_g1	861	gi|658044948|ref|XP_008358146.1|	PREDICTED: 3-hydroxy-3-methylglutaryl-coenzyme A reductase 2 [Malus domestica]	0.97	gi|123337|sp|P29058.1|HMDH2_HEVBR	RecName: Full=3-hydroxy-3-methylglutaryl-coenzyme A reductase 2; Short=HMG-CoA reductase 2	0.95	GO:0006694;GO:0004420;GO:0015936;GO:0055114;GO:0050662	_	_	_	_	_	_	K00021	HMGCR
HMGR	c50562_g1	2697	gi|731358159|ref|XP_010690585.1|	PREDICTED: 3-hydroxy-3-methylglutaryl-coenzyme A reductase 1-like [Beta vulgaris subsp. vulgaris]	0.86	gi|123335|sp|P29057.1|HMDH1_HEVBR	RecName: Full=3-hydroxy-3-methylglutaryl-coenzyme A reductase 1; Short=HMG-CoA reductase 1	0.84	GO:0006694;GO:0008299;GO:0050661;GO:0004420;GO:0015936;GO:0016021;GO:0055114	29760.GSVIVG00006002001	SubName: Full=Chromosome chr4 scaffold_162, whole genome shotgun sequence;	0.854	COG1257	KOG2480	_	K00021	HMGCR
HMGR	c31028_g1	558	gi|555432022|gb|AGZ15318.1|	3-hydroxy-3-methylglutaryl CoA reductase, partial [Platycodon grandiflorus]	0.8	gi|123340|sp|P14891.1|HMDH1_ARATH	RecName: Full=3-hydroxy-3-methylglutaryl-coenzyme A reductase 1; Short=AtHMGR1; Short=HMG-CoA reductase 1 [Arabidopsis thaliana]	0.81	GO:0006694;GO:0004420;GO:0015936;GO:0055114;GO:0050662	_	_	_	_	_	_	K00021	HMGCR
HMGR	c65772_g2	207	gi|255570|gb|AAB23278.1|	3-hydroxy-3-methylglutaryl-coenzyme A reductase, HMGR {active site} [tomatoes, cultivar VFNT cherry LA1221, Peptide Partial, 249 aa]	0.9	gi|1346297|sp|P48020.1|HMDH1_SOLTU	RecName: Full=3-hydroxy-3-methylglutaryl-coenzyme A reductase 1; Short=HMG-CoA reductase 1; Short=HMGR; Short=HMGR1 [Solanum tuberosum]	0.9	GO:0006694;GO:0008299;GO:0050661;GO:0004420;GO:0015936;GO:0016021;GO:0055114	_	_	_	_	_	_	K00021	HMGCR
HMGR	c2624_g1	407	gi|256681158|gb|ACV04940.1|	hydroxy-methyl-glutaryl-coenzyme A reductase [Bacopa monnieri]	0.95	gi|123337|sp|P29058.1|HMDH2_HEVBR	RecName: Full=3-hydroxy-3-methylglutaryl-coenzyme A reductase 2; Short=HMG-CoA reductase 2	0.91	GO:0006694;GO:0008299;GO:0050661;GO:0004420;GO:0015936;GO:0016021;GO:0055114	_	_	_	_	_	_	K00021	HMGCR
HMGR	c100137_g1	436	gi|731358159|ref|XP_010690585.1|	PREDICTED: 3-hydroxy-3-methylglutaryl-coenzyme A reductase 1-like [Beta vulgaris subsp. vulgaris]	0.93	gi|1346300|sp|P48021.1|HMDH_CAMAC	RecName: Full=3-hydroxy-3-methylglutaryl-coenzyme A reductase; Short=HMG-CoA reductase	0.92	GO:0006694;GO:0008299;GO:0050661;GO:0004420;GO:0015936;GO:0016021;GO:0055114	3694.gw1.13181.5.1	annotation not avaliable	0.8611	_	KOG2480	_	K00021	HMGCR
HMGR	c43545_g1	711	gi|85542670|gb|ABC71315.1|	3-hydroxy-3-methylglutaryl-coenzyme A reductase [Gossypium barbadense]	0.95	gi|123335|sp|P29057.1|HMDH1_HEVBR	RecName: Full=3-hydroxy-3-methylglutaryl-coenzyme A reductase 1; Short=HMG-CoA reductase 1	0.95	GO:0006694;GO:0008299;GO:0050661;GO:0004420;GO:0015936;GO:0016021;GO:0055114	_	_	_	_	_	_	K00021	HMGCR
HMGR	c56246_g1	1368	gi|703092015|ref|XP_010094509.1|	3-hydroxy-3-methylglutaryl-coenzyme A reductase 1 [Morus notabilis] >gi|587866825|gb|EXB56263.1| 3-hydroxy-3-methylglutaryl-coenzyme A reductase 1 [Morus notabilis]	0.85	gi|123335|sp|P29057.1|HMDH1_HEVBR	RecName: Full=3-hydroxy-3-methylglutaryl-coenzyme A reductase 1; Short=HMG-CoA reductase 1	0.8	GO:0006694;GO:0008299;GO:0050661;GO:0004420;GO:0015936;GO:0016021;GO:0055114	59689.fgenesh1_pm.C_scaffold_2001603	annotation not avaliable	0.8256	COG1257	KOG2480	_	K00021	HMGCR
HMGR	c65772_g1	1201	gi|703092015|ref|XP_010094509.1|	3-hydroxy-3-methylglutaryl-coenzyme A reductase 1 [Morus notabilis] >gi|587866825|gb|EXB56263.1| 3-hydroxy-3-methylglutaryl-coenzyme A reductase 1 [Morus notabilis]	0.79	gi|123335|sp|P29057.1|HMDH1_HEVBR	RecName: Full=3-hydroxy-3-methylglutaryl-coenzyme A reductase 1; Short=HMG-CoA reductase 1	0.72	GO:0044763;GO:0016616;GO:0044238;GO:0044237;GO:0044710;GO:0050662;GO:0071704	3694.estExt_fgenesh4_pm.C_LG_II0017	hypothetical protein	0.8326	COG1257	KOG2480	_	K00021	HMGCR
HMGR	c191_g1	267	gi|144952796|gb|ABP04052.1|	3-hydroxy-3-methylglutaryl coenzyme A reductase [Corylus avellana]	0.92	gi|11132838|sp|O64967.1|HMDH2_GOSHI	RecName: Full=3-hydroxy-3-methylglutaryl-coenzyme A reductase 2; Short=HMG-CoA reductase 2	0.88	GO:0006694;GO:0008299;GO:0050661;GO:0004420;GO:0015936;GO:0016021;GO:0055114	_	_	_	_	_	_	K00021	HMGCR
HMGR	c110647_g1	379	gi|731358159|ref|XP_010690585.1|	PREDICTED: 3-hydroxy-3-methylglutaryl-coenzyme A reductase 1-like [Beta vulgaris subsp. vulgaris]	0.9	gi|123335|sp|P29057.1|HMDH1_HEVBR	RecName: Full=3-hydroxy-3-methylglutaryl-coenzyme A reductase 1; Short=HMG-CoA reductase 1	0.9	GO:0006694;GO:0008299;GO:0050661;GO:0004420;GO:0015936;GO:0016021;GO:0055114	_	_	_	_	_	_	K00021	HMGCR
HMGR	c35180_g1	446	gi|527195664|gb|EPS64817.1|	hypothetical protein M569_09963, partial [Genlisea aurea]	0.9	gi|729726|sp|Q01559.1|HMDH_NICSY	RecName: Full=3-hydroxy-3-methylglutaryl-coenzyme A reductase; Short=HMG-CoA reductase	0.93	GO:0006694;GO:0008299;GO:0050661;GO:0004420;GO:0015936;GO:0016021;GO:0055114	_	_	_	_	_	_	K00021	HMGCR
MK	c31794_g2	970	gi|118488329|gb|ABK95983.1|	unknown [Populus trichocarpa]	0.92	gi|1170660|sp|P46086.1|KIME_ARATH	RecName: Full=Mevalonate kinase; Short=MK [Arabidopsis thaliana]	0.84	GO:0006694;GO:0008299;GO:0016310;GO:0005524;GO:0005737;GO:0004496	3694.estExt_Genewise1_v1.C_LG_XIII1046	hypothetical protein	0.9636	COG1577	KOG1511	_	K00869	E2.7.1.36, MVK, mvaK1
MK	c31794_g1	1559	gi|731327906|ref|XP_010674767.1|	PREDICTED: mevalonate kinase isoform X1 [Beta vulgaris subsp. vulgaris]	0.89	gi|1170660|sp|P46086.1|KIME_ARATH	RecName: Full=Mevalonate kinase; Short=MK [Arabidopsis thaliana]	0.79	GO:0006694;GO:0008299;GO:0016310;GO:0005524;GO:0005737;GO:0004496	3694.gw1.70.604.1	SubName: Full=Putative uncharacterized protein;	0.8529	COG1577	KOG1511	_	K00869	E2.7.1.36, MVK, mvaK1
PMK	c53075_g1	1197	gi|731332794|ref|XP_010677396.1|	PREDICTED: phosphomevalonate kinase [Beta vulgaris subsp. vulgaris]	0.83	_	_	_	GO:0016310;GO:0005524;GO:0016301	29760.GSVIVG00012780001	SubName: Full=Chromosome undetermined scaffold_3513, whole genome shotgun sequence; Flags: F [...]	0.7763	_	KOG4519	_	K00938	E2.7.4.2, mvaK2
PMK	c88070_g1	230	gi|515762386|ref|WP_017194986.1|	phosphomevalonate kinase [Actinomyces massiliensis]	0.69	gi|81324798|sp|Q9KWG3.1|PMK_STRC1	RecName: Full=Phosphomevalonate kinase; Short=PMK [Streptomyces sp. CL190]	0.58	GO:0008152;GO:0000166;GO:0016301	_	_	_	_	_	_	K00938	E2.7.4.2, mvaK2
PMK	c80484_g1	269	gi|545333113|ref|WP_021606243.1|	phosphomevalonate kinase [Actinomyces johnsonii] >gi|541475887|gb|ERH19031.1| phosphomevalonate kinase [Actinomyces johnsonii F0510]	0.98	_	_	_	GO:0006694;GO:0016310;GO:0005524;GO:0004452;GO:0016301;GO:0016773;GO:0055114;GO:0005737;GO:0010181;GO:0016114;GO:0016491	_	_	_	_	_	_	None	_
PMK	c47313_g1	1937	gi|731332794|ref|XP_010677396.1|	PREDICTED: phosphomevalonate kinase [Beta vulgaris subsp. vulgaris]	0.87	gi|1706695|sp|P24521.2|ERG8_YEAST	RecName: Full=Phosphomevalonate kinase [Saccharomyces cerevisiae S288c]	0.47	GO:0016310;GO:0005524;GO:0016301	3694.estExt_Genewise1_v1.C_LG_III0996	hypothetical protein	0.8394	COG3890	KOG4519	_	K00938	E2.7.4.2, mvaK2
MDD	c53051_g1	1728	gi|731330603|ref|XP_010676219.1|	PREDICTED: diphosphomevalonate decarboxylase-like [Beta vulgaris subsp. vulgaris]	0.93	gi|1706681|sp|P53602.1|MVD1_HUMAN	RecName: Full=Diphosphomevalonate decarboxylase; AltName: Full=Mevalonate (diphospho)decarboxylase; Short=MDDase; AltName: Full=Mevalonate pyrophosphate decarboxylase [Homo sapiens]	0.63	GO:0006694;GO:0008299;GO:0016310;GO:0005524;GO:0005829;GO:0042803;GO:0004163	3694.grail3.0106013901	diphosphomevalonate decarboxylase (EC:4.1.1.33)	0.9122	COG3407	KOG2833	_	K01597	MVD, mvaD
GGPS	c12012_g1	1568	gi|731357601|ref|XP_010690298.1|	PREDICTED: heterodimeric geranylgeranyl pyrophosphate synthase small subunit, chloroplastic [Beta vulgaris subsp. vulgaris]	0.81	gi|85680919|sp|Q39108.2|GGR_ARATH	RecName: Full=Heterodimeric geranylgeranyl pyrophosphate synthase small subunit, chloroplastic; Flags: Precursor [Arabidopsis thaliana]	0.78	GO:0008299;GO:0016740	3694.grail3.0001025501	hypothetical protein	0.8729	COG0142	KOG0776	_	K13789	GGPS
GGPS	c99329_g1	1928	gi|224096916|ref|XP_002310785.1|	hypothetical protein POPTR_0007s12330g [Populus trichocarpa] >gi|222853688|gb|EEE91235.1| hypothetical protein POPTR_0007s12330g [Populus trichocarpa]	0.89	gi|75250205|sp|Q94ID7.1|GGPPS_HEVBR	RecName: Full=Geranylgeranyl pyrophosphate synthase, chloroplastic; Short=GGPP synthase; Short=GGPS; AltName: Full=(2E,6E)-farnesyl diphosphate synthase; AltName: Full=Dimethylallyltranstransferase; AltName: Full=Farnesyl diphosphate synthase; AltNam ...	0.87	GO:0006694;GO:0004337;GO:0045337;GO:0033384;GO:0046872;GO:0004311;GO:0004161;GO:0016117;GO:0033386;GO:0009507	3694.gw1.VII.3333.1	annotation not avaliable	0.8933	COG0142	KOG0776	_	K13789	GGPS
FPS	c51143_g1	1609	gi|731330164|ref|XP_010675977.1|	PREDICTED: farnesyl pyrophosphate synthase 1-like [Beta vulgaris subsp. vulgaris]	0.94	gi|1346028|sp|P49351.1|FPPS1_LUPAL	RecName: Full=Farnesyl pyrophosphate synthase 1; Short=FPP synthase 1; Short=FPS 1; AltName: Full=(2E,6E)-farnesyl diphosphate synthase 1; AltName: Full=Dimethylallyltranstransferase 1; AltName: Full=Farnesyl diphosphate synthase 1; AltName: Full=Ger ...	0.91	GO:0008299;GO:0016740	3694.eugene3.00060040	SubName: Full=Putative uncharacterized protein;	0.9179	COG0142	KOG0711	_	K00787	FDPS
FPS	c54472_g1	2833	gi|731350643|ref|XP_010686608.1|	PREDICTED: farnesyl pyrophosphate synthase 1 [Beta vulgaris subsp. vulgaris]	0.84	gi|1346028|sp|P49351.1|FPPS1_LUPAL	RecName: Full=Farnesyl pyrophosphate synthase 1; Short=FPP synthase 1; Short=FPS 1; AltName: Full=(2E,6E)-farnesyl diphosphate synthase 1; AltName: Full=Dimethylallyltranstransferase 1; AltName: Full=Farnesyl diphosphate synthase 1; AltName: Full=Ger ...	0.84	_	3694.eugene3.00060040	SubName: Full=Putative uncharacterized protein;	0.8291	COG0142	KOG0711	_	K00787	FDPS
IDI	c1497_g1	1170	gi|731326289|ref|XP_010673944.1|	PREDICTED: isopentenyl-diphosphate Delta-isomerase I [Beta vulgaris subsp. vulgaris]	0.94	gi|6225525|sp|O48964.1|IDI1_CAMAC	RecName: Full=Isopentenyl-diphosphate Delta-isomerase I; AltName: Full=Isopentenyl pyrophosphate isomerase I; Short=IPP isomerase I	0.92	GO:0006694;GO:0016787;GO:0004452;GO:0016114	4558.Sb02g035700.1	hypothetical protein	0.9231	COG1443	KOG0142	_	K01823	idi, IDI
IDI	c91344_g1	238	gi|302853086|ref|XP_002958060.1|	hypothetical protein VOLCADRAFT_84296 [Volvox carteri f. nagariensis] >gi|300256638|gb|EFJ40900.1| hypothetical protein VOLCADRAFT_84296 [Volvox carteri f. nagariensis]	0.78	gi|6225529|sp|O42641.1|IDI1_PHARH	RecName: Full=Isopentenyl-diphosphate Delta-isomerase; AltName: Full=Isopentenyl pyrophosphate isomerase; Short=IPP isomerase	0.59	GO:0006694;GO:0016787;GO:0004452;GO:0016114	_	_	_	_	_	_	K01823	idi, IDI
SS	c73546_g1	292	gi|685556621|ref|XP_009210757.1|	PREDICTED: squalene synthase isoform X3 [Papio anubis]	1	gi|585126|sp|P37268.1|FDFT_HUMAN	RecName: Full=Squalene synthase; Short=SQS; Short=SS; AltName: Full=FPP:FPP farnesyltransferase; AltName: Full=Farnesyl-diphosphate farnesyltransferase [Homo sapiens] >gi|75054824|sp|Q5R6U3.1|FDFT_PONAB RecName: Full=Squalene synthase; Short=SQS; Sho ...	1	GO:0006695;GO:0055114;GO:0004310;GO:0016114;GO:0016021;GO:0005789;GO:0045338;GO:0051996;GO:0016491	_	_	_	_	_	_	K00801	FDFT1
SS	c65449_g3	873	gi|148613820|gb|ABQ96265.1|	squalene synthase [Psammosilene tunicoides]	0.92	gi|1706774|sp|P53800.1|FDFT_NICBE	RecName: Full=Squalene synthase; Short=SQS; Short=SS; AltName: Full=FPP:FPP farnesyltransferase; AltName: Full=Farnesyl-diphosphate farnesyltransferase	0.86	GO:0006694;GO:0004310;GO:0016114;GO:0016021;GO:0051996	_	_	_	_	_	_	K00801	FDFT1
SS	c65449_g7	773	gi|148613820|gb|ABQ96265.1|	squalene synthase [Psammosilene tunicoides]	0.98	gi|1706774|sp|P53800.1|FDFT_NICBE	RecName: Full=Squalene synthase; Short=SQS; Short=SS; AltName: Full=FPP:FPP farnesyltransferase; AltName: Full=Farnesyl-diphosphate farnesyltransferase	0.93	GO:0006694;GO:0004310;GO:0016114;GO:0016021;GO:0051996	_	_	_	_	_	_	K00801	FDFT1
SS	c66040_g2	695	gi|148613820|gb|ABQ96265.1|	squalene synthase [Psammosilene tunicoides]	0.94	gi|1706772|sp|P53799.1|FDFT_ARATH	RecName: Full=Squalene synthase; Short=SQS; Short=SS; AltName: Full=FPP:FPP farnesyltransferase; AltName: Full=Farnesyl-diphosphate farnesyltransferase [Arabidopsis thaliana]	0.93	GO:0006694;GO:0004310;GO:0016114;GO:0016021;GO:0005886;GO:0051996	_	_	_	_	_	_	K00801	FDFT1
SS	c65449_g2	393	gi|148613820|gb|ABQ96265.1|	squalene synthase [Psammosilene tunicoides]	0.99	gi|1706774|sp|P53800.1|FDFT_NICBE	RecName: Full=Squalene synthase; Short=SQS; Short=SS; AltName: Full=FPP:FPP farnesyltransferase; AltName: Full=Farnesyl-diphosphate farnesyltransferase	0.94	GO:0006694;GO:0004310;GO:0016114;GO:0016021;GO:0051996	_	_	_	_	_	_	K00801	FDFT1
SS	c65449_g4	928	gi|148613820|gb|ABQ96265.1|	squalene synthase [Psammosilene tunicoides]	0.93	gi|1706774|sp|P53800.1|FDFT_NICBE	RecName: Full=Squalene synthase; Short=SQS; Short=SS; AltName: Full=FPP:FPP farnesyltransferase; AltName: Full=Farnesyl-diphosphate farnesyltransferase	0.86	GO:0006694;GO:0004310;GO:0016114;GO:0016021;GO:0051996	_	_	_	_	_	_	K00801	FDFT1
SS	c66040_g4	867	gi|148613820|gb|ABQ96265.1|	squalene synthase [Psammosilene tunicoides]	0.96	gi|1706772|sp|P53799.1|FDFT_ARATH	RecName: Full=Squalene synthase; Short=SQS; Short=SS; AltName: Full=FPP:FPP farnesyltransferase; AltName: Full=Farnesyl-diphosphate farnesyltransferase [Arabidopsis thaliana]	0.9	GO:0006694;GO:0004310;GO:0016114;GO:0016021;GO:0051996	_	_	_	_	_	_	K00801	FDFT1
SE	c59462_g1	2245	gi|731314611|ref|XP_010687538.1|	PREDICTED: squalene monooxygenase [Beta vulgaris subsp. vulgaris]	0.92	gi|6685403|sp|O48651.1|ERG1_PANGI	RecName: Full=Squalene monooxygenase; AltName: Full=Squalene epoxidase; Short=SE	0.94	GO:0006694;GO:0016114;GO:0016021;GO:0050660;GO:0004506;GO:0055114	29760.GSVIVG00012453001	SubName: Full=Chromosome chr7 scaffold_382, whole genome shotgun sequence;	0.9439	COG0654	KOG1298	_	K00511	SQLE, ERG1
SE	c116431_g1	215	gi|702468081|ref|XP_010029896.1|	PREDICTED: squalene monooxygenase-like [Eucalyptus grandis] >gi|629090595|gb|KCW56848.1| hypothetical protein EUGRSUZ_I02513 [Eucalyptus grandis]	0.87	gi|75248485|sp|Q8VYH2.1|ERG16_ARATH	RecName: Full=Squalene epoxidase 3; Short=AtSQE3 [Arabidopsis thaliana]	0.85	GO:0016126;GO:0009414;GO:0016114;GO:0016021;GO:0050660;GO:0004506;GO:0055114	_	_	_	_	_	_	K00511	SQLE, ERG1
SE	c2413_g1	458	gi|645219798|ref|XP_008237426.1|	PREDICTED: squalene epoxidase 3-like [Prunus mume]	0.86	gi|6685403|sp|O48651.1|ERG1_PANGI	RecName: Full=Squalene monooxygenase; AltName: Full=Squalene epoxidase; Short=SE	0.84	GO:0006694;GO:0016114;GO:0016021;GO:0050660;GO:0004506;GO:0055114	_	_	_	_	_	_	K00511	SQLE, ERG1
SE	c27644_g1	527	gi|674890684|emb|CDY42056.1|	BnaC09g15310D [Brassica napus]	0.72	gi|75206735|sp|Q9SM02.1|ERG14_ARATH	RecName: Full=Squalene epoxidase 1; Short=AtSQE1; AltName: Full=Protein DROUGHT HYPERSENSITIVE 2; AltName: Full=Squalene monooxygenase; AltName: Full=XF1 protein [Arabidopsis thaliana]	0.72	GO:0008152;GO:0016491	_	_	_	_	_	_	K00511	SQLE, ERG1
SE	c55401_g1	1931	gi|731337237|ref|XP_010679677.1|	PREDICTED: squalene epoxidase 3-like [Beta vulgaris subsp. vulgaris]	0.88	gi|6685403|sp|O48651.1|ERG1_PANGI	RecName: Full=Squalene monooxygenase; AltName: Full=Squalene epoxidase; Short=SE	0.91	GO:0006694;GO:0009611;GO:0050660;GO:0009753;GO:0055114;GO:0016021;GO:0016114;GO:0004506	29760.GSVIVG00038545001	SubName: Full=Chromosome chr3 scaffold_95, whole genome shotgun sequence;	0.9437	COG0654	KOG1298	_	K00511	SQLE, ERG1
SE	c55624_g1	1887	gi|731337237|ref|XP_010679677.1|	PREDICTED: squalene epoxidase 3-like [Beta vulgaris subsp. vulgaris]	0.81	gi|6685403|sp|O48651.1|ERG1_PANGI	RecName: Full=Squalene monooxygenase; AltName: Full=Squalene epoxidase; Short=SE	0.81	GO:0009611;GO:0016126;GO:0009414;GO:0050660;GO:0009753;GO:0055114;GO:0016021;GO:0016114;GO:0004506	29760.GSVIVG00038545001	SubName: Full=Chromosome chr3 scaffold_95, whole genome shotgun sequence;	0.8498	COG0654	KOG1298	_	K00511	SQLE, ERG1
SE	c55624_g2	1847	gi|731337237|ref|XP_010679677.1|	PREDICTED: squalene epoxidase 3-like [Beta vulgaris subsp. vulgaris]	0.83	gi|6685403|sp|O48651.1|ERG1_PANGI	RecName: Full=Squalene monooxygenase; AltName: Full=Squalene epoxidase; Short=SE	0.8	GO:0009611;GO:0016126;GO:0009414;GO:0050660;GO:0009753;GO:0055114;GO:0016021;GO:0016114;GO:0004506	4558.Sb01g042050.1	hypothetical protein	0.8433	COG0654	KOG1298	_	K00511	SQLE, ERG1
SE	c8013_g1	367	gi|356521261|ref|XP_003529275.1|	PREDICTED: squalene monooxygenase-like isoform X1 [Glycine max]	0.56	gi|6685403|sp|O48651.1|ERG1_PANGI	RecName: Full=Squalene monooxygenase; AltName: Full=Squalene epoxidase; Short=SE	0.53	_	_	_	_	_	_	_	K00511	SQLE, ERG1
CS	c24484_g1	523	gi|703094284|ref|XP_010095206.1|	Lupeol synthase [Morus notabilis] >gi|587869349|gb|EXB58667.1| Lupeol synthase [Morus notabilis]	0.92	gi|75226567|sp|Q764T8.1|LUPS_GLYGL	RecName: Full=Lupeol synthase; Short=GgLUS1	0.9	GO:0008152;GO:0016866	_	_	_	_	_	_	K01853	E5.4.99.8
CS	c60124_g1	829	gi|731318230|ref|XP_010669609.1|	PREDICTED: lupeol synthase-like [Beta vulgaris subsp. vulgaris]	0.94	gi|75248719|sp|Q8W3Z2.1|LUPS_BETPL	RecName: Full=Lupeol synthase	0.97	_	29760.GSVIVG00029693001	SubName: Full=Chromosome chr9 scaffold_49, whole genome shotgun sequence;	0.8667	_	KOG0497	_	K15813	LUP4
CS	c27529_g1	295	gi|731318240|ref|XP_010669612.1|	PREDICTED: lupeol synthase-like [Beta vulgaris subsp. vulgaris]	0.93	gi|75248719|sp|Q8W3Z2.1|LUPS_BETPL	RecName: Full=Lupeol synthase	0.9	_	_	_	_	_	_	_	K01853	E5.4.99.8
β-A28O	c120965_g1	241	gi|590570988|ref|XP_007011469.1|	Cytochrome P450 [Theobroma cacao] >gi|508781832|gb|EOY29088.1| Cytochrome P450 [Theobroma cacao]	0.87	gi|597500966|sp|I7C6E8.1|C7A52_PANGI	RecName: Full=Beta-amyrin 28-oxidase; AltName: Full=Cytochrome P450 CYP716A52v2 [Panax ginseng]	0.81	GO:0016705;GO:0020037;GO:0005506;GO:0055114	_	_	_	_	_	_	K07437	CYP26A
β-A28O	c17193_g1	724	gi|731372140|ref|XP_010666257.1|	PREDICTED: 11-oxo-beta-amyrin 30-oxidase-like isoform X2 [Beta vulgaris subsp. vulgaris]	0.8	gi|550600133|sp|H1A988.1|C7254_GLYUR	RecName: Full=11-oxo-beta-amyrin 30-oxidase; AltName: Full=Cytochrome P450 72A154	0.72	GO:0016705;GO:0020037;GO:0005506;GO:0004497;GO:0055114	29760.GSVIVG00016465001	SubName: Full=Chromosome chr11 scaffold_13, whole genome shotgun sequence;	0.792	COG2124	_	_	None	_
β-A28O	c32518_g1	300	gi|657371061|gb|KEH17085.1|	cytochrome P450 family 90 protein [Medicago truncatula]	0.78	gi|597500967|sp|I7CT85.1|C7A53_PANGI	RecName: Full=Protopanaxadiol 6-hydroxylase; Short=P6H; AltName: Full=Cytochrome P450 CYP716A53v2; AltName: Full=Protopanaxatriol synthase [Panax ginseng]	0.58	GO:0046872;GO:0016491	_	_	_	_	_	_	K04123	KAO
β-A28O	c41192_g1	292	gi|590603979|ref|XP_007020144.1|	Cytochrome P450 [Theobroma cacao] >gi|508725472|gb|EOY17369.1| Cytochrome P450 [Theobroma cacao]	0.9	gi|597500967|sp|I7CT85.1|C7A53_PANGI	RecName: Full=Protopanaxadiol 6-hydroxylase; Short=P6H; AltName: Full=Cytochrome P450 CYP716A53v2; AltName: Full=Protopanaxatriol synthase [Panax ginseng]	0.82	_	29760.GSVIVG00021977001	SubName: Full=Chromosome chr18 scaffold_24, whole genome shotgun sequence;	0.7938	COG2124	KOG0157	_	K07437	CYP26A
β-A28O	c49644_g1	605	gi|731368413|ref|XP_010696134.1|	PREDICTED: beta-amyrin 28-oxidase-like [Beta vulgaris subsp. vulgaris] >gi|692313989|dbj|BAP59950.1| cytochrome P450 monooxygenase CYP716A49 [Beta vulgaris]	0.89	gi|597500966|sp|I7C6E8.1|C7A52_PANGI	RecName: Full=Beta-amyrin 28-oxidase; AltName: Full=Cytochrome P450 CYP716A52v2 [Panax ginseng]	0.84	GO:0020037;GO:0050598;GO:0005506;GO:0016102;GO:0055114	_	_	_	_	_	_	None	_
β-A28O	c49644_g2	460	gi|703094290|ref|XP_010095208.1|	Cytochrome P450 [Morus notabilis] >gi|587869351|gb|EXB58669.1| Cytochrome P450 [Morus notabilis]	0.71	gi|597500966|sp|I7C6E8.1|C7A52_PANGI	RecName: Full=Beta-amyrin 28-oxidase; AltName: Full=Cytochrome P450 CYP716A52v2 [Panax ginseng]	0.67	GO:0016705;GO:0046872;GO:0004497	_	_	_	_	_	_	None	_
β-A28O	c56046_g1	1626	gi|566240070|ref|XP_002325964.2|	hypothetical protein POPTR_0019s10730g [Populus trichocarpa] >gi|550317242|gb|EEF00346.2| hypothetical protein POPTR_0019s10730g [Populus trichocarpa]	0.66	gi|597500966|sp|I7C6E8.1|C7A52_PANGI	RecName: Full=Beta-amyrin 28-oxidase; AltName: Full=Cytochrome P450 CYP716A52v2 [Panax ginseng]	0.62	GO:0005488;GO:0016491	_	_	_	_	_	_	None	_
β-A28O	c56381_g1	824	gi|698524444|ref|XP_009759030.1|	PREDICTED: beta-amyrin 28-oxidase-like [Nicotiana sylvestris]	0.63	gi|597500966|sp|I7C6E8.1|C7A52_PANGI	RecName: Full=Beta-amyrin 28-oxidase; AltName: Full=Cytochrome P450 CYP716A52v2 [Panax ginseng]	0.59	_	_	_	_	_	_	_	None	_
β-A28O	c62436_g1	612	gi|225460301|ref|XP_002279608.1|	PREDICTED: beta-amyrin 28-oxidase [Vitis vinifera]	0.61	gi|597500967|sp|I7CT85.1|C7A53_PANGI	RecName: Full=Protopanaxadiol 6-hydroxylase; Short=P6H; AltName: Full=Cytochrome P450 CYP716A53v2; AltName: Full=Protopanaxatriol synthase [Panax ginseng]	0.59	_	_	_	_	_	_	_	K07437	CYP26A
β-A28O	c62436_g2	1022	gi|731342482|ref|XP_010682414.1|	PREDICTED: dammarenediol 12-hydroxylase-like [Beta vulgaris subsp. vulgaris]	0.86	gi|597500966|sp|I7C6E8.1|C7A52_PANGI	RecName: Full=Beta-amyrin 28-oxidase; AltName: Full=Cytochrome P450 CYP716A52v2 [Panax ginseng]	0.68	GO:0046872;GO:0016491	29760.GSVIVG00021981001	SubName: Full=Chromosome chr18 scaffold_24, whole genome shotgun sequence;	0.7509	COG2124	KOG0157	_	K07437	CYP26A
β-A28O	c81964_g1	436	gi|702340683|ref|XP_010056285.1|	PREDICTED: beta-amyrin 28-oxidase-like [Eucalyptus grandis] >gi|629107804|gb|KCW72950.1| hypothetical protein EUGRSUZ_E01401 [Eucalyptus grandis]	0.75	gi|597500966|sp|I7C6E8.1|C7A52_PANGI	RecName: Full=Beta-amyrin 28-oxidase; AltName: Full=Cytochrome P450 CYP716A52v2 [Panax ginseng]	0.71	GO:0005488	_	_	_	_	_	_	K07437	CYP26A
