# Supplementary material for: De Novo Sequencing and Assembly Analysis of the Pseudostellaria heterophylla Transcriptome
Source: PLoS One. 2016 Oct 20;11(10):e0164235. doi: 10.1371/journal.pone.0164235 (PMC5072632; doi:10.1371/journal.pone.0164235)
Supplement: S5 Table — (XLSX) [file pone.0164235.s016.xlsx]

## Sheet: Sheet1
Name	Sequence（5'→3'）
PhHMGS-F	TAATGGAGCACAGGTACGGA
PhHMGS-R	TTTGAGGGTTTCATGGCATA
PhHMGR-F	ATGTCATTGGCATCTCTGGA
PhHMGR-R	CTTCCTTGATGACAGCCTCA
PhMDD-F	CAAGATGCTGGAGTGAAGGA
PhMDD-R	GCTTTCATCAGAGAGCACGA
PhPMK-F	CATGGATGGATGTGAAGCTG
PhPMK-R	CGACGAAACACACTGGAGAA
PhIDI-F	CTTCACCGAGCCTTCAGTGT
PhIDI-R	GTCCAGACAAGCGGAAATGT
PhSS1-F	TATGTGGCAGGACTTGTTGG
PhSS1-R	AAACCCATTGAGTTCGAAAGA
PhSS2-F	TGCAGGGACTCTGGAACTCT
PhSS2-R	GGACATGATGATCGCCAGTA
PhSE1-F	TGGATGGGTACGTTGTAGGA
PhSE1-R	GATCTTGCGGGAGGAAATAA
PhSE2-F	AACTGGGCCTCAAAGACTGT
PhSE2-R	TGCAGTAAATTGCTCCAAGG
PhLuS-F	GGGTACTTGAAACTTCAACCAGA
PhLuS-R	GAATTTCGTCACCTCAAGGC
Phβ-A28O-F	ATACAACAACACGTGCCCAT
Phβ-A28O-R	CTTAGCCAACTCGTGGACCT
